# Supplementary material for: Bridging the incompatibility gap in dual asymmetric catalysis over a thermoresponsive hydrogel-supported catalyst
Source: Commun Chem. 2024 Jan 3;7:2. doi: 10.1038/s42004-023-01085-z (PMC10764871; doi:10.1038/s42004-023-01085-z)
Supplement: Supplementary file 3 — Supplementary Data 1 [file 42004_2023_1085_MOESM3_ESM.cif]

 
data_mo_d8v22555_0m 
  
_audit_creation_method            SHELXL-2013 
_chemical_name_systematic 
; 
 ? 
; 
_chemical_name_common             ? 
_chemical_melting_point           ? 
_chemical_formula_moiety          ? 
_chemical_formula_sum 
 'C13 H18 O' 
_chemical_formula_weight          190.27 
  
loop_ 
 _atom_type_symbol 
 _atom_type_description 
 _atom_type_scat_dispersion_real 
 _atom_type_scat_dispersion_imag 
 _atom_type_scat_source 
 'C'  'C'   0.0033   0.0016 
 'International Tables Vol C Tables 4.2.6.8 and 6.1.1.4' 
 'H'  'H'   0.0000   0.0000 
 'International Tables Vol C Tables 4.2.6.8 and 6.1.1.4' 
 'O'  'O'   0.0106   0.0060 
 'International Tables Vol C Tables 4.2.6.8 and 6.1.1.4' 
  
_space_group_crystal_system       monoclinic 
_space_group_IT_number            5 
_space_group_name_H-M_alt         'C 2' 
_space_group_name_Hall            'C 2y' 
  
_shelx_space_group_comment 
; 
The symmetry employed for this shelxl refinement is uniquely defined 
by the following loop, which should always be used as a source of 
symmetry information in preference to the above space-group names. 
They are only intended as comments. 
; 
  
loop_ 
 _space_group_symop_operation_xyz 
 'x, y, z' 
 '-x, y, -z' 
 'x+1/2, y+1/2, z' 
 '-x+1/2, y+1/2, -z' 
  
_cell_length_a                    22.6985(15) 
_cell_length_b                    5.2147(3) 
_cell_length_c                    22.0056(15) 
_cell_angle_alpha                 90 
_cell_angle_beta                  118.863(2) 
_cell_angle_gamma                 90 
_cell_volume                      2281.1(3) 
_cell_formula_units_Z             8 
_cell_measurement_temperature     213(2) 
_cell_measurement_reflns_used     4876 
_cell_measurement_theta_min       5.443 
_cell_measurement_theta_max       51.397 
  
_exptl_crystal_description        prismatic 
_exptl_crystal_colour             colorless 
_exptl_crystal_density_meas       ? 
_exptl_crystal_density_method     ? 
_exptl_crystal_density_diffrn     1.108 
_exptl_crystal_F_000              832 
_exptl_transmission_factor_min    ? 
_exptl_transmission_factor_max    ? 
_exptl_crystal_size_max           0.140 
_exptl_crystal_size_mid           0.110 
_exptl_crystal_size_min           0.060 
_exptl_absorpt_coefficient_mu     0.068 
_shelx_estimated_absorpt_T_min    0.991 
_shelx_estimated_absorpt_T_max    0.996 
_exptl_absorpt_correction_type    multi-scan 
_exptl_absorpt_correction_T_min   0.5376 
_exptl_absorpt_correction_T_max   0.7456 
_exptl_absorpt_process_details    sadabs 
  
_exptl_special_details 
; 
 ? 
; 
  
_diffrn_ambient_temperature       213(2) 
_diffrn_radiation_wavelength      0.71073 
_diffrn_radiation_type            MoK\a 
_diffrn_source                    ? 
_diffrn_measurement_device_type   'Bruker APEX-II CCD' 
_diffrn_measurement_method        '\f and \w scans' 
_diffrn_detector_area_resol_mean  ? 
_diffrn_reflns_number             14455 
_diffrn_reflns_av_unetI/netI      0.0587 
_diffrn_reflns_av_R_equivalents   0.0610 
_diffrn_reflns_limit_h_min        -25 
_diffrn_reflns_limit_h_max        27 
_diffrn_reflns_limit_k_min        -6 
_diffrn_reflns_limit_k_max        6 
_diffrn_reflns_limit_l_min        -26 
_diffrn_reflns_limit_l_max        26 
_diffrn_reflns_theta_min          2.722 
_diffrn_reflns_theta_max          25.498 
_diffrn_reflns_theta_full         25.242 
_diffrn_measured_fraction_theta_max   0.998 
_diffrn_measured_fraction_theta_full  0.998 
_diffrn_reflns_Laue_measured_fraction_max    0.998 
_diffrn_reflns_Laue_measured_fraction_full   0.998 
_diffrn_reflns_point_group_measured_fraction_max   0.994 
_diffrn_reflns_point_group_measured_fraction_full  0.995 
_reflns_number_total              4240 
_reflns_number_gt                 3128 
_reflns_threshold_expression      'I > 2\s(I)' 
_reflns_Friedel_coverage          0.782 
_reflns_Friedel_fraction_max      0.990 
_reflns_Friedel_fraction_full     0.991 
  
_reflns_special_details 
; 
 Reflections were merged by SHELXL according to the crystal 
 class for the calculation of statistics and refinement. 
  
 _reflns_Friedel_fraction is defined as the number of unique 
 Friedel pairs measured divided by the number that would be 
 possible theoretically, ignoring centric projections and 
 systematic absences. 
; 
  
_computing_data_collection        'Bruker APEX2' 
_computing_cell_refinement        'Bruker SAINT' 
_computing_data_reduction         'Bruker SAINT' 
_computing_structure_solution     'SHELXS-97 (Sheldrick 2008)' 
_computing_structure_refinement   'SHELXL-2013 (Sheldrick, 2013)' 
_computing_molecular_graphics     'Bruker SHELXTL' 
_computing_publication_material   'Bruker SHELXTL' 
  
_refine_special_details 
; 
 ? 
; 
_refine_ls_structure_factor_coef  Fsqd 
_refine_ls_matrix_type            full 
_refine_ls_weighting_scheme       calc 
_refine_ls_weighting_details 
'w=1/[\s^2^(Fo^2^)+(0.0458P)^2^+0.4782P] where P=(Fo^2^+2Fc^2^)/3' 
_atom_sites_solution_primary      ? 
_atom_sites_solution_secondary    ? 
_atom_sites_solution_hydrogens    mixed 
_refine_ls_hydrogen_treatment     mixed 
_refine_ls_extinction_method      SHELXL 
_refine_ls_extinction_coef        0.0081(11) 
_refine_ls_extinction_expression 
 'Fc^*^=kFc[1+0.001xFc^2^\l^3^/sin(2\q)]^-1/4^' 
_refine_ls_abs_structure_details 
; 
 Flack x determined using 1076 quotients [(I+)-(I-)]/[(I+)+(I-)] 
 (Parsons and Flack (2004), Acta Cryst. A60, s61). 
; 
_refine_ls_abs_structure_Flack    -0.2(10) 
_chemical_absolute_configuration  unk 
_refine_ls_number_reflns          4240 
_refine_ls_number_parameters      264 
_refine_ls_number_restraints      3 
_refine_ls_R_factor_all           0.0754 
_refine_ls_R_factor_gt            0.0485 
_refine_ls_wR_factor_ref          0.1222 
_refine_ls_wR_factor_gt           0.1044 
_refine_ls_goodness_of_fit_ref    1.027 
_refine_ls_restrained_S_all       1.027 
_refine_ls_shift/su_max           0.008 
_refine_ls_shift/su_mean          0.000 
  
loop_ 
 _atom_site_label 
 _atom_site_type_symbol 
 _atom_site_fract_x 
 _atom_site_fract_y 
 _atom_site_fract_z 
 _atom_site_U_iso_or_equiv 
 _atom_site_adp_type 
 _atom_site_occupancy 
 _atom_site_site_symmetry_order 
 _atom_site_calc_flag 
 _atom_site_refinement_flags_posn 
 _atom_site_refinement_flags_adp 
 _atom_site_refinement_flags_occupancy 
 _atom_site_disorder_assembly 
 _atom_site_disorder_group 
O1 O 0.51476(11) 0.4665(6) 0.59925(12) 0.0581(7) Uani 1 1 d D . . . . 
O2 O 0.59152(10) 0.5187(5) 0.53577(12) 0.0508(6) Uani 1 1 d D . . . . 
C1 C 0.53767(15) 0.4466(8) 0.77328(16) 0.0522(9) Uani 1 1 d . . . . . 
H1A H 0.5483 0.5871 0.8066 0.063 Uiso 1 1 calc R U . . . 
H1B H 0.5328 0.2893 0.7948 0.063 Uiso 1 1 calc R U . . . 
C2 C 0.47120(16) 0.5046(7) 0.70774(16) 0.0509(8) Uani 1 1 d . . . . . 
H2A H 0.4351 0.5205 0.7198 0.061 Uiso 1 1 calc R U . . . 
H2B H 0.4749 0.6683 0.6879 0.061 Uiso 1 1 calc R U . . . 
C3 C 0.45390(15) 0.2937(7) 0.65443(17) 0.0468(8) Uani 1 1 d . . . . . 
H3A H 0.4452 0.1346 0.6724 0.056 Uiso 1 1 calc R U . . . 
H3B H 0.4127 0.3402 0.6120 0.056 Uiso 1 1 calc R U . . . 
C4 C 0.50990(14) 0.2484(7) 0.63696(16) 0.0450(8) Uani 1 1 d . . . . . 
H4 H 0.4990 0.0942 0.6072 0.054 Uiso 1 1 calc R U . . . 
C5 C 0.57717(15) 0.2080(6) 0.70137(15) 0.0455(8) Uani 1 1 d . . . . . 
H5A H 0.6124 0.2031 0.6878 0.055 Uiso 1 1 calc R U . . . 
H5B H 0.5767 0.0409 0.7215 0.055 Uiso 1 1 calc R U . . . 
C6 C 0.59504(14) 0.4141(6) 0.75682(15) 0.0392(7) Uani 1 1 d . . . . . 
H6 H 0.6000 0.5782 0.7371 0.047 Uiso 1 1 calc R U . . . 
C7 C 0.66193(16) 0.3557(6) 0.81994(16) 0.0450(8) Uani 1 1 d . . . . . 
C8 C 0.71861(17) 0.4918(9) 0.83454(18) 0.0691(11) Uani 1 1 d . . . . . 
H8 H 0.7157 0.6299 0.8057 0.083 Uiso 1 1 calc R U . . . 
C9 C 0.78088(19) 0.4310(11) 0.8912(2) 0.0892(16) Uani 1 1 d . . . . . 
H9 H 0.8189 0.5269 0.8988 0.107 Uiso 1 1 calc R U . . . 
C10 C 0.78796(19) 0.2392(9) 0.9351(2) 0.0720(13) Uani 1 1 d . . . . . 
C11 C 0.7320(2) 0.1046(11) 0.9221(2) 0.0926(16) Uani 1 1 d . . . . . 
H11 H 0.7353 -0.0284 0.9524 0.111 Uiso 1 1 calc R U . . . 
C12 C 0.6699(2) 0.1588(9) 0.8649(2) 0.0829(14) Uani 1 1 d . . . . . 
H12 H 0.6324 0.0583 0.8569 0.099 Uiso 1 1 calc R U . . . 
C13 C 0.8559(2) 0.1751(14) 0.9974(2) 0.111(2) Uani 1 1 d . . . . . 
H13A H 0.8795 0.0531 0.9835 0.166 Uiso 1 1 calc R U . . . 
H13B H 0.8490 0.1009 1.0339 0.166 Uiso 1 1 calc R U . . . 
H13C H 0.8825 0.3303 1.0143 0.166 Uiso 1 1 calc R U . . . 
C14 C 0.75327(15) 0.7708(7) 0.58272(15) 0.0454(8) Uani 1 1 d . . . . . 
H14A H 0.7649 0.9530 0.5914 0.054 Uiso 1 1 calc R U . . . 
H14B H 0.7931 0.6780 0.5882 0.054 Uiso 1 1 calc R U . . . 
C15 C 0.69670(14) 0.7373(7) 0.50912(15) 0.0452(8) Uani 1 1 d . . . . . 
H15A H 0.7106 0.8072 0.4766 0.054 Uiso 1 1 calc R U . . . 
H15B H 0.6874 0.5541 0.4991 0.054 Uiso 1 1 calc R U . . . 
C16 C 0.63380(16) 0.8711(7) 0.49873(17) 0.0527(9) Uani 1 1 d . . . . . 
H16A H 0.5973 0.8368 0.4517 0.063 Uiso 1 1 calc R U . . . 
H16B H 0.6416 1.0566 0.5034 0.063 Uiso 1 1 calc R U . . . 
C17 C 0.61291(15) 0.7815(7) 0.55112(17) 0.0495(9) Uani 1 1 d . . . . . 
H17 H 0.5745 0.8869 0.5460 0.059 Uiso 1 1 calc R U . . . 
C18 C 0.66999(15) 0.8061(7) 0.62507(16) 0.0469(8) Uani 1 1 d . . . . . 
H18A H 0.6557 0.7329 0.6569 0.056 Uiso 1 1 calc R U . . . 
H18B H 0.6798 0.9883 0.6365 0.056 Uiso 1 1 calc R U . . . 
C19 C 0.73370(14) 0.6716(6) 0.63580(14) 0.0381(7) Uani 1 1 d . . . . . 
H19 H 0.7229 0.4871 0.6261 0.046 Uiso 1 1 calc R U . . . 
C20 C 0.79322(16) 0.6924(6) 0.70853(15) 0.0422(8) Uani 1 1 d . . . . . 
C21 C 0.80053(19) 0.8868(8) 0.75419(17) 0.0594(10) Uani 1 1 d . . . . . 
H21 H 0.7660 1.0080 0.7419 0.071 Uiso 1 1 calc R U . . . 
C22 C 0.8587(2) 0.9055(10) 0.81838(18) 0.0750(13) Uani 1 1 d . . . . . 
H22 H 0.8627 1.0397 0.8487 0.090 Uiso 1 1 calc R U . . . 
C23 C 0.9105(2) 0.7304(10) 0.83828(18) 0.0720(13) Uani 1 1 d . . . . . 
C24 C 0.90290(18) 0.5370(9) 0.79309(18) 0.0671(11) Uani 1 1 d . . . . . 
H24 H 0.9375 0.4157 0.8055 0.080 Uiso 1 1 calc R U . . . 
C25 C 0.84523(16) 0.5163(8) 0.72929(17) 0.0559(9) Uani 1 1 d . . . . . 
H25 H 0.8413 0.3802 0.6995 0.067 Uiso 1 1 calc R U . . . 
C26 C 0.9743(2) 0.7555(14) 0.90763(19) 0.121(2) Uani 1 1 d . . . . . 
H26A H 0.9830 0.5952 0.9329 0.181 Uiso 1 1 calc R U . . . 
H26B H 0.9687 0.8917 0.9345 0.181 Uiso 1 1 calc R U . . . 
H26C H 1.0118 0.7957 0.8998 0.181 Uiso 1 1 calc R U . . . 
H1 H 0.478(2) 0.485(17) 0.560(2) 0.22(3) Uiso 1 1 d D . . . . 
H2 H 0.573(3) 0.48(2) 0.559(3) 0.25(4) Uiso 1 1 d D . . . . 
  
loop_ 
 _atom_site_aniso_label 
 _atom_site_aniso_U_11 
 _atom_site_aniso_U_22 
 _atom_site_aniso_U_33 
 _atom_site_aniso_U_23 
 _atom_site_aniso_U_13 
 _atom_site_aniso_U_12 
O1 0.0408(13) 0.087(2) 0.0447(13) 0.0046(14) 0.0188(11) -0.0092(13) 
O2 0.0342(11) 0.0650(16) 0.0517(13) -0.0020(12) 0.0195(10) -0.0064(12) 
C1 0.0527(19) 0.059(2) 0.0472(18) -0.0058(17) 0.0258(16) 0.0075(18) 
C2 0.0453(18) 0.055(2) 0.058(2) -0.0050(18) 0.0293(16) 0.0067(17) 
C3 0.0374(16) 0.047(2) 0.057(2) -0.0012(16) 0.0239(16) -0.0061(15) 
C4 0.0357(17) 0.050(2) 0.0480(18) -0.0103(16) 0.0191(15) -0.0025(16) 
C5 0.0404(17) 0.0445(19) 0.0506(19) -0.0050(16) 0.0211(16) 0.0022(15) 
C6 0.0382(16) 0.0366(17) 0.0413(17) 0.0011(14) 0.0179(14) 0.0012(14) 
C7 0.0449(18) 0.0455(19) 0.0422(18) -0.0002(15) 0.0192(15) 0.0013(16) 
C8 0.048(2) 0.086(3) 0.064(2) 0.016(2) 0.0194(19) -0.006(2) 
C9 0.045(2) 0.125(5) 0.080(3) 0.015(3) 0.017(2) -0.009(3) 
C10 0.049(2) 0.100(4) 0.055(2) 0.003(2) 0.0152(19) 0.012(3) 
C11 0.073(3) 0.109(4) 0.073(3) 0.039(3) 0.017(2) 0.010(3) 
C12 0.057(2) 0.089(3) 0.073(3) 0.035(3) 0.008(2) -0.008(2) 
C13 0.060(3) 0.166(6) 0.070(3) 0.013(3) 0.003(2) 0.028(3) 
C14 0.0399(17) 0.055(2) 0.0440(18) -0.0055(16) 0.0227(15) -0.0045(16) 
C15 0.0416(17) 0.058(2) 0.0398(17) -0.0002(16) 0.0228(15) -0.0074(17) 
C16 0.0508(19) 0.047(2) 0.054(2) 0.0093(16) 0.0203(17) 0.0052(17) 
C17 0.0360(17) 0.057(2) 0.057(2) 0.0014(17) 0.0231(16) 0.0126(17) 
C18 0.0433(18) 0.054(2) 0.0503(19) -0.0080(17) 0.0282(16) 0.0021(16) 
C19 0.0363(16) 0.0376(17) 0.0403(17) -0.0019(14) 0.0184(14) -0.0024(14) 
C20 0.0443(18) 0.0434(19) 0.0397(17) -0.0008(15) 0.0210(15) -0.0103(16) 
C21 0.068(2) 0.061(2) 0.049(2) -0.0088(18) 0.0276(19) -0.012(2) 
C22 0.088(3) 0.089(3) 0.045(2) -0.020(2) 0.030(2) -0.031(3) 
C23 0.060(2) 0.108(4) 0.038(2) 0.005(2) 0.0154(19) -0.022(3) 
C24 0.050(2) 0.088(3) 0.052(2) 0.013(2) 0.0163(19) -0.002(2) 
C25 0.0449(19) 0.063(2) 0.0500(19) 0.0011(18) 0.0151(16) -0.0031(19) 
C26 0.089(3) 0.201(7) 0.040(2) -0.008(3) 0.006(2) -0.039(4) 
  
_geom_special_details 
; 
 All esds (except the esd in the dihedral angle between two l.s. planes) 
 are estimated using the full covariance matrix.  The cell esds are taken 
 into account individually in the estimation of esds in distances, angles 
 and torsion angles; correlations between esds in cell parameters are only 
 used when they are defined by crystal symmetry.  An approximate (isotropic) 
 treatment of cell esds is used for estimating esds involving l.s. planes. 
; 
  
loop_ 
 _geom_bond_atom_site_label_1 
 _geom_bond_atom_site_label_2 
 _geom_bond_distance 
 _geom_bond_site_symmetry_2 
 _geom_bond_publ_flag 
O1 C4 1.443(4) . ? 
O1 H1 0.87(3) . ? 
O2 C17 1.438(4) . ? 
O2 H2 0.83(3) . ? 
C1 C6 1.520(4) . ? 
C1 C2 1.532(4) . ? 
C1 H1A 0.9800 . ? 
C1 H1B 0.9800 . ? 
C2 C3 1.515(5) . ? 
C2 H2A 0.9800 . ? 
C2 H2B 0.9800 . ? 
C3 C4 1.514(4) . ? 
C3 H3A 0.9800 . ? 
C3 H3B 0.9800 . ? 
C4 C5 1.515(4) . ? 
C4 H4 0.9900 . ? 
C5 C6 1.527(4) . ? 
C5 H5A 0.9800 . ? 
C5 H5B 0.9800 . ? 
C6 C7 1.514(4) . ? 
C6 H6 0.9900 . ? 
C7 C8 1.365(5) . ? 
C7 C12 1.377(5) . ? 
C8 C9 1.397(5) . ? 
C8 H8 0.9400 . ? 
C9 C10 1.346(6) . ? 
C9 H9 0.9400 . ? 
C10 C11 1.355(6) . ? 
C10 C13 1.526(5) . ? 
C11 C12 1.393(5) . ? 
C11 H11 0.9400 . ? 
C12 H12 0.9400 . ? 
C13 H13A 0.9700 . ? 
C13 H13B 0.9700 . ? 
C13 H13C 0.9700 . ? 
C14 C15 1.515(4) . ? 
C14 C19 1.527(4) . ? 
C14 H14A 0.9800 . ? 
C14 H14B 0.9800 . ? 
C15 C16 1.504(4) . ? 
C15 H15A 0.9800 . ? 
C15 H15B 0.9800 . ? 
C16 C17 1.517(4) . ? 
C16 H16A 0.9800 . ? 
C16 H16B 0.9800 . ? 
C17 C18 1.519(4) . ? 
C17 H17 0.9900 . ? 
C18 C19 1.520(4) . ? 
C18 H18A 0.9800 . ? 
C18 H18B 0.9800 . ? 
C19 C20 1.520(4) . ? 
C19 H19 0.9900 . ? 
C20 C21 1.380(5) . ? 
C20 C25 1.388(5) . ? 
C21 C22 1.395(5) . ? 
C21 H21 0.9400 . ? 
C22 C23 1.383(6) . ? 
C22 H22 0.9400 . ? 
C23 C24 1.367(6) . ? 
C23 C26 1.520(5) . ? 
C24 C25 1.386(4) . ? 
C24 H24 0.9400 . ? 
C25 H25 0.9400 . ? 
C26 H26A 0.9700 . ? 
C26 H26B 0.9700 . ? 
C26 H26C 0.9700 . ? 
  
loop_ 
 _geom_angle_atom_site_label_1 
 _geom_angle_atom_site_label_2 
 _geom_angle_atom_site_label_3 
 _geom_angle 
 _geom_angle_site_symmetry_1 
 _geom_angle_site_symmetry_3 
 _geom_angle_publ_flag 
C4 O1 H1 111(6) . . ? 
C17 O2 H2 107(7) . . ? 
C6 C1 C2 111.4(2) . . ? 
C6 C1 H1A 109.3 . . ? 
C2 C1 H1A 109.3 . . ? 
C6 C1 H1B 109.3 . . ? 
C2 C1 H1B 109.3 . . ? 
H1A C1 H1B 108.0 . . ? 
C3 C2 C1 110.8(3) . . ? 
C3 C2 H2A 109.5 . . ? 
C1 C2 H2A 109.5 . . ? 
C3 C2 H2B 109.5 . . ? 
C1 C2 H2B 109.5 . . ? 
H2A C2 H2B 108.1 . . ? 
C4 C3 C2 112.0(3) . . ? 
C4 C3 H3A 109.2 . . ? 
C2 C3 H3A 109.2 . . ? 
C4 C3 H3B 109.2 . . ? 
C2 C3 H3B 109.2 . . ? 
H3A C3 H3B 107.9 . . ? 
O1 C4 C3 109.2(3) . . ? 
O1 C4 C5 109.0(3) . . ? 
C3 C4 C5 112.0(3) . . ? 
O1 C4 H4 108.9 . . ? 
C3 C4 H4 108.9 . . ? 
C5 C4 H4 108.9 . . ? 
C4 C5 C6 114.1(3) . . ? 
C4 C5 H5A 108.7 . . ? 
C6 C5 H5A 108.7 . . ? 
C4 C5 H5B 108.7 . . ? 
C6 C5 H5B 108.7 . . ? 
H5A C5 H5B 107.6 . . ? 
C7 C6 C1 113.5(2) . . ? 
C7 C6 C5 110.7(3) . . ? 
C1 C6 C5 110.0(3) . . ? 
C7 C6 H6 107.5 . . ? 
C1 C6 H6 107.5 . . ? 
C5 C6 H6 107.5 . . ? 
C8 C7 C12 115.9(3) . . ? 
C8 C7 C6 121.7(3) . . ? 
C12 C7 C6 122.4(3) . . ? 
C7 C8 C9 121.7(4) . . ? 
C7 C8 H8 119.2 . . ? 
C9 C8 H8 119.2 . . ? 
C10 C9 C8 121.9(4) . . ? 
C10 C9 H9 119.1 . . ? 
C8 C9 H9 119.1 . . ? 
C9 C10 C11 117.3(4) . . ? 
C9 C10 C13 121.8(5) . . ? 
C11 C10 C13 120.9(5) . . ? 
C10 C11 C12 121.5(4) . . ? 
C10 C11 H11 119.2 . . ? 
C12 C11 H11 119.2 . . ? 
C7 C12 C11 121.7(4) . . ? 
C7 C12 H12 119.2 . . ? 
C11 C12 H12 119.2 . . ? 
C10 C13 H13A 109.5 . . ? 
C10 C13 H13B 109.5 . . ? 
H13A C13 H13B 109.5 . . ? 
C10 C13 H13C 109.5 . . ? 
H13A C13 H13C 109.5 . . ? 
H13B C13 H13C 109.5 . . ? 
C15 C14 C19 111.7(2) . . ? 
C15 C14 H14A 109.3 . . ? 
C19 C14 H14A 109.3 . . ? 
C15 C14 H14B 109.3 . . ? 
C19 C14 H14B 109.3 . . ? 
H14A C14 H14B 107.9 . . ? 
C16 C15 C14 111.2(3) . . ? 
C16 C15 H15A 109.4 . . ? 
C14 C15 H15A 109.4 . . ? 
C16 C15 H15B 109.4 . . ? 
C14 C15 H15B 109.4 . . ? 
H15A C15 H15B 108.0 . . ? 
C15 C16 C17 111.3(3) . . ? 
C15 C16 H16A 109.4 . . ? 
C17 C16 H16A 109.4 . . ? 
C15 C16 H16B 109.4 . . ? 
C17 C16 H16B 109.4 . . ? 
H16A C16 H16B 108.0 . . ? 
O2 C17 C16 108.0(3) . . ? 
O2 C17 C18 110.4(3) . . ? 
C16 C17 C18 111.7(3) . . ? 
O2 C17 H17 108.9 . . ? 
C16 C17 H17 108.9 . . ? 
C18 C17 H17 108.9 . . ? 
C17 C18 C19 112.5(2) . . ? 
C17 C18 H18A 109.1 . . ? 
C19 C18 H18A 109.1 . . ? 
C17 C18 H18B 109.1 . . ? 
C19 C18 H18B 109.1 . . ? 
H18A C18 H18B 107.8 . . ? 
C20 C19 C18 115.2(2) . . ? 
C20 C19 C14 110.0(2) . . ? 
C18 C19 C14 109.3(3) . . ? 
C20 C19 H19 107.3 . . ? 
C18 C19 H19 107.3 . . ? 
C14 C19 H19 107.3 . . ? 
C21 C20 C25 117.6(3) . . ? 
C21 C20 C19 123.5(3) . . ? 
C25 C20 C19 118.8(3) . . ? 
C20 C21 C22 120.7(4) . . ? 
C20 C21 H21 119.6 . . ? 
C22 C21 H21 119.6 . . ? 
C23 C22 C21 121.2(4) . . ? 
C23 C22 H22 119.4 . . ? 
C21 C22 H22 119.4 . . ? 
C24 C23 C22 117.9(3) . . ? 
C24 C23 C26 121.2(5) . . ? 
C22 C23 C26 120.9(5) . . ? 
C23 C24 C25 121.3(4) . . ? 
C23 C24 H24 119.3 . . ? 
C25 C24 H24 119.3 . . ? 
C24 C25 C20 121.3(4) . . ? 
C24 C25 H25 119.4 . . ? 
C20 C25 H25 119.4 . . ? 
C23 C26 H26A 109.5 . . ? 
C23 C26 H26B 109.5 . . ? 
H26A C26 H26B 109.5 . . ? 
C23 C26 H26C 109.5 . . ? 
H26A C26 H26C 109.5 . . ? 
H26B C26 H26C 109.5 . . ? 
  
loop_ 
 _geom_torsion_atom_site_label_1 
 _geom_torsion_atom_site_label_2 
 _geom_torsion_atom_site_label_3 
 _geom_torsion_atom_site_label_4 
 _geom_torsion 
 _geom_torsion_site_symmetry_1 
 _geom_torsion_site_symmetry_2 
 _geom_torsion_site_symmetry_3 
 _geom_torsion_site_symmetry_4 
 _geom_torsion_publ_flag 
C6 C1 C2 C3 57.8(4) . . . . ? 
C1 C2 C3 C4 -55.5(4) . . . . ? 
C2 C3 C4 O1 -69.0(3) . . . . ? 
C2 C3 C4 C5 51.8(4) . . . . ? 
O1 C4 C5 C6 70.2(3) . . . . ? 
C3 C4 C5 C6 -50.8(4) . . . . ? 
C2 C1 C6 C7 -179.8(3) . . . . ? 
C2 C1 C6 C5 -55.2(4) . . . . ? 
C4 C5 C6 C7 178.5(3) . . . . ? 
C4 C5 C6 C1 52.3(3) . . . . ? 
C1 C6 C7 C8 -129.4(4) . . . . ? 
C5 C6 C7 C8 106.4(4) . . . . ? 
C1 C6 C7 C12 52.5(5) . . . . ? 
C5 C6 C7 C12 -71.8(4) . . . . ? 
C12 C7 C8 C9 1.0(6) . . . . ? 
C6 C7 C8 C9 -177.3(4) . . . . ? 
C7 C8 C9 C10 -1.5(7) . . . . ? 
C8 C9 C10 C11 0.4(7) . . . . ? 
C8 C9 C10 C13 -179.4(4) . . . . ? 
C9 C10 C11 C12 1.2(8) . . . . ? 
C13 C10 C11 C12 -179.1(5) . . . . ? 
C8 C7 C12 C11 0.6(6) . . . . ? 
C6 C7 C12 C11 178.9(4) . . . . ? 
C10 C11 C12 C7 -1.7(8) . . . . ? 
C19 C14 C15 C16 57.5(4) . . . . ? 
C14 C15 C16 C17 -55.3(4) . . . . ? 
C15 C16 C17 O2 -68.1(3) . . . . ? 
C15 C16 C17 C18 53.5(4) . . . . ? 
O2 C17 C18 C19 66.2(3) . . . . ? 
C16 C17 C18 C19 -54.0(4) . . . . ? 
C17 C18 C19 C20 179.1(3) . . . . ? 
C17 C18 C19 C14 54.6(4) . . . . ? 
C15 C14 C19 C20 176.3(3) . . . . ? 
C15 C14 C19 C18 -56.2(3) . . . . ? 
C18 C19 C20 C21 -23.7(4) . . . . ? 
C14 C19 C20 C21 100.5(3) . . . . ? 
C18 C19 C20 C25 160.2(3) . . . . ? 
C14 C19 C20 C25 -75.6(4) . . . . ? 
C25 C20 C21 C22 0.8(5) . . . . ? 
C19 C20 C21 C22 -175.4(3) . . . . ? 
C20 C21 C22 C23 -0.1(6) . . . . ? 
C21 C22 C23 C24 -0.3(6) . . . . ? 
C21 C22 C23 C26 178.7(4) . . . . ? 
C22 C23 C24 C25 0.0(6) . . . . ? 
C26 C23 C24 C25 -178.9(4) . . . . ? 
C23 C24 C25 C20 0.6(6) . . . . ? 
C21 C20 C25 C24 -1.0(5) . . . . ? 
C19 C20 C25 C24 175.3(3) . . . . ? 
  
loop_ 
 _geom_hbond_atom_site_label_D 
 _geom_hbond_atom_site_label_H 
 _geom_hbond_atom_site_label_A 
 _geom_hbond_distance_DH 
 _geom_hbond_distance_HA 
 _geom_hbond_distance_DA 
 _geom_hbond_angle_DHA 
 _geom_hbond_site_symmetry_A 
O2 H2 O1  0.83(3) 1.91(3) 2.722(3) 164(9) . 
O1 H1 O2  0.87(3) 1.94(3) 2.793(3) 167(7) 2_656 
O1 H1 O2  0.87(3) 1.94(3) 2.793(3) 167(7) 2_656 
O2 H2 O1  0.83(3) 1.91(3) 2.722(3) 164(9) . 
O2 H2 O1  0.83(3) 1.91(3) 2.722(3) 164(9) . 
O1 H1 O2  0.87(3) 1.94(3) 2.793(3) 167(7) 2_656 
  
_refine_diff_density_max    0.136 
_refine_diff_density_min   -0.127 
_refine_diff_density_rms    0.031 
  
_shelxl_version_number 2013-4 
  
_shelx_res_file 
; 
TITL mo_d8v22555_0m_a.res in C2 
CELL 0.71073 22.6985 5.2147 22.0056 90 118.863 90 
ZERR 8 0.0015 0.0003 0.0015 0 0.002 0 
LATT -7 
SYMM -X,+Y,-Z 
SFAC C  H  O 
UNIT 104 144 8 
OMIT 0 0 2 
OMIT -2 0 1 
OMIT 2 0 0 
OMIT -2 0 2 
OMIT  -3.00  51.00 
L.S. 7 
ACTA 
BOND $H 
FMAP 2 
PLAN 20 
LIST 4 
HTAB O2 O1 
HTAB O1 O2_$1 
HTAB O1 O2_$1 
EQIV $1 -x+1, y, -z+1 
HTAB O2 O1 
conf 
htab 
mpla 
wpdb -1 
size 0.14 0.11 0.06 
dfix 0.82 0.02 o1 h1 o2 h2 
HTAB O2 O1 
HTAB O1 O2_$1 
TEMP -60 
WGHT    0.045800    0.478200 
EXTI    0.008110 
FVAR       0.53283 
O1    3    0.514759    0.466548    0.599248    11.00000    0.04075    0.08678 = 
         0.04467    0.00465    0.01884   -0.00925 
O2    3    0.591516    0.518696    0.535774    11.00000    0.03420    0.06498 = 
         0.05174   -0.00200    0.01948   -0.00639 
C1    1    0.537668    0.446625    0.773284    11.00000    0.05274    0.05866 = 
         0.04722   -0.00581    0.02582    0.00747 
AFIX  23 
H1A   2    0.548293    0.587080    0.806562    11.00000   -1.20000 
H1B   2    0.532820    0.289301    0.794832    11.00000   -1.20000 
AFIX   0 
C2    1    0.471197    0.504626    0.707740    11.00000    0.04528    0.05496 = 
         0.05799   -0.00503    0.02928    0.00667 
AFIX  23 
H2A   2    0.435086    0.520454    0.719844    11.00000   -1.20000 
H2B   2    0.474903    0.668260    0.687941    11.00000   -1.20000 
AFIX   0 
C3    1    0.453904    0.293721    0.654426    11.00000    0.03737    0.04719 = 
         0.05715   -0.00123    0.02386   -0.00612 
AFIX  23 
H3A   2    0.445155    0.134617    0.672415    11.00000   -1.20000 
H3B   2    0.412726    0.340164    0.612049    11.00000   -1.20000 
AFIX   0 
C4    1    0.509901    0.248371    0.636958    11.00000    0.03569    0.05005 = 
         0.04802   -0.01027    0.01914   -0.00252 
AFIX  13 
H4    2    0.499023    0.094247    0.607180    11.00000   -1.20000 
AFIX   0 
C5    1    0.577169    0.208016    0.701373    11.00000    0.04039    0.04450 = 
         0.05055   -0.00498    0.02113    0.00225 
AFIX  23 
H5A   2    0.612418    0.203071    0.687811    11.00000   -1.20000 
H5B   2    0.576718    0.040933    0.721530    11.00000   -1.20000 
AFIX   0 
C6    1    0.595036    0.414147    0.756824    11.00000    0.03823    0.03657 = 
         0.04131    0.00106    0.01792    0.00118 
AFIX  13 
H6    2    0.599997    0.578167    0.737086    11.00000   -1.20000 
AFIX   0 
C7    1    0.661932    0.355737    0.819935    11.00000    0.04492    0.04549 = 
         0.04219   -0.00019    0.01919    0.00130 
C8    1    0.718606    0.491772    0.834538    11.00000    0.04817    0.08571 = 
         0.06382    0.01594    0.01942   -0.00551 
AFIX  43 
H8    2    0.715665    0.629865    0.805747    11.00000   -1.20000 
AFIX   0 
C9    1    0.780880    0.431004    0.891188    11.00000    0.04499    0.12522 = 
         0.08007    0.01455    0.01654   -0.00899 
AFIX  43 
H9    2    0.818928    0.526853    0.898846    11.00000   -1.20000 
AFIX   0 
C10   1    0.787959    0.239166    0.935115    11.00000    0.04873    0.10031 = 
         0.05477    0.00339    0.01521    0.01241 
C11   1    0.732039    0.104639    0.922125    11.00000    0.07297    0.10899 = 
         0.07273    0.03882    0.01678    0.01018 
AFIX  43 
H11   2    0.735254   -0.028365    0.952411    11.00000   -1.20000 
AFIX   0 
C12   1    0.669884    0.158803    0.864933    11.00000    0.05706    0.08871 = 
         0.07284    0.03533    0.00753   -0.00813 
AFIX  43 
H12   2    0.632411    0.058330    0.856855    11.00000   -1.20000 
AFIX   0 
C13   1    0.855902    0.175053    0.997368    11.00000    0.05986    0.16571 = 
         0.07042    0.01302    0.00274    0.02815 
AFIX 137 
H13A  2    0.879474    0.053129    0.983516    11.00000   -1.50000 
H13B  2    0.848984    0.100929    1.033866    11.00000   -1.50000 
H13C  2    0.882450    0.330335    1.014306    11.00000   -1.50000 
AFIX   0 
C14   1    0.753273    0.770770    0.582724    11.00000    0.03989    0.05542 = 
         0.04402   -0.00552    0.02272   -0.00447 
AFIX  23 
H14A  2    0.764946    0.952951    0.591417    11.00000   -1.20000 
H14B  2    0.793097    0.677990    0.588213    11.00000   -1.20000 
AFIX   0 
C15   1    0.696702    0.737272    0.509124    11.00000    0.04161    0.05811 = 
         0.03976   -0.00022    0.02278   -0.00744 
AFIX  23 
H15A  2    0.710568    0.807202    0.476637    11.00000   -1.20000 
H15B  2    0.687394    0.554116    0.499124    11.00000   -1.20000 
AFIX   0 
C16   1    0.633798    0.871086    0.498735    11.00000    0.05078    0.04680 = 
         0.05410    0.00930    0.02030    0.00516 
AFIX  23 
H16A  2    0.597344    0.836771    0.451726    11.00000   -1.20000 
H16B  2    0.641612    1.056610    0.503411    11.00000   -1.20000 
AFIX   0 
C17   1    0.612906    0.781454    0.551121    11.00000    0.03605    0.05682 = 
         0.05667    0.00137    0.02313    0.01257 
AFIX  13 
H17   2    0.574506    0.886910    0.546007    11.00000   -1.20000 
AFIX   0 
C18   1    0.669989    0.806135    0.625066    11.00000    0.04327    0.05439 = 
         0.05026   -0.00802    0.02823    0.00213 
AFIX  23 
H18A  2    0.655709    0.732905    0.656889    11.00000   -1.20000 
H18B  2    0.679754    0.988253    0.636482    11.00000   -1.20000 
AFIX   0 
C19   1    0.733696    0.671573    0.635802    11.00000    0.03634    0.03763 = 
         0.04028   -0.00191    0.01839   -0.00238 
AFIX  13 
H19   2    0.722928    0.487110    0.626130    11.00000   -1.20000 
AFIX   0 
C20   1    0.793222    0.692440    0.708529    11.00000    0.04428    0.04345 = 
         0.03967   -0.00081    0.02099   -0.01031 
C21   1    0.800531    0.886842    0.754192    11.00000    0.06759    0.06103 = 
         0.04892   -0.00875    0.02760   -0.01215 
AFIX  43 
H21   2    0.765956    1.008039    0.741910    11.00000   -1.20000 
AFIX   0 
C22   1    0.858655    0.905542    0.818383    11.00000    0.08771    0.08920 = 
         0.04484   -0.01966    0.02952   -0.03131 
AFIX  43 
H22   2    0.862659    1.039679    0.848682    11.00000   -1.20000 
AFIX   0 
C23   1    0.910504    0.730422    0.838281    11.00000    0.05982    0.10803 = 
         0.03780    0.00477    0.01537   -0.02214 
C24   1    0.902901    0.537043    0.793088    11.00000    0.05037    0.08802 = 
         0.05218    0.01277    0.01630   -0.00151 
AFIX  43 
H24   2    0.937479    0.415745    0.805530    11.00000   -1.20000 
AFIX   0 
C25   1    0.845227    0.516269    0.729288    11.00000    0.04490    0.06310 = 
         0.05003    0.00113    0.01515   -0.00314 
AFIX  43 
H25   2    0.841277    0.380231    0.699524    11.00000   -1.20000 
AFIX   0 
C26   1    0.974288    0.755538    0.907630    11.00000    0.08855    0.20137 = 
         0.04038   -0.00796    0.00598   -0.03857 
AFIX 137 
H26A  2    0.983037    0.595180    0.932880    11.00000   -1.50000 
H26B  2    0.968714    0.891723    0.934455    11.00000   -1.50000 
H26C  2    1.011828    0.795743    0.899823    11.00000   -1.50000 
AFIX   0 
H1    2    0.477914    0.485326    0.560308    11.00000    0.21987 
H2    2    0.573076    0.480124    0.559350    11.00000    0.24600 
HKLF 4 
  
REM  mo_d8v22555_0m_a.res in C2 
REM R1 =  0.0485 for    3128 Fo > 4sig(Fo)  and  0.0754 for all    4240 data 
REM    264 parameters refined using      3 restraints 
  
END 
  
WGHT      0.0406      0.4895 
  
REM Instructions for potential hydrogen bonds 
HTAB O1 O2_$1 
HTAB O2 O1 
  
REM Highest difference peak  0.136,  deepest hole -0.127,  1-sigma level  0.031 
Q1    1   0.9916  1.0236  0.9002  11.00000  0.05    0.14 
Q2    1   0.9018  0.3324  0.9812  11.00000  0.05    0.13 
Q3    1   0.6600  0.2478  0.8315  11.00000  0.05    0.12 
Q4    1   0.7898  0.7780  0.7305  11.00000  0.05    0.12 
Q5    1   0.7408  0.7083  0.6100  11.00000  0.05    0.12 
Q6    1   0.7049  0.7419  0.6279  11.00000  0.05    0.11 
Q7    1   0.7628  0.1594  0.9030  11.00000  0.05    0.11 
Q8    1   0.9189  0.8881  0.7979  11.00000  0.05    0.11 
Q9    1   0.6374  0.5815  0.5124  11.00000  0.05    0.10 
Q10   1   0.7787  0.3461  0.9144  11.00000  0.05    0.10 
Q11   1   0.6132  0.1610  0.8695  11.00000  0.05    0.10 
Q12   1   0.6147  0.4214  0.7985  11.00000  0.05    0.10 
Q13   1   0.8261  1.2272  0.8544  11.00000  0.05    0.10 
Q14   1   0.6512  0.3209  0.7907  11.00000  0.05    0.10 
Q15   1   0.8605  0.3361  1.0395  11.00000  0.05    0.10 
Q16   1   0.5313  0.2623  0.6793  11.00000  0.05    0.10 
Q17   1   0.9710  0.6964  0.9477  11.00000  0.05    0.10 
Q18   1   0.6402 -0.1429  0.9084  11.00000  0.05    0.10 
Q19   1   0.5602  0.3412  0.7510  11.00000  0.05    0.10 
Q20   1   0.6124  0.1231  0.7729  11.00000  0.05    0.10 
; 
_shelx_res_checksum   35361 
  
_shelx_hkl_file 
; 
   2   0   0    0.00    0.20 
   2   0   0    0.20    0.20 
  -2   0   0    0.20    0.20 
  -4   0   0  160.78   10.60 
  -4   0   0  152.28   12.50 
   4   0   0  164.68   10.80 
   4   0   0  151.68   11.00 
  -4   0   0  153.68   10.60 
   4   0   0  152.88    9.70 
  -6   0   0    3.00    1.40 
  -6   0   0    1.80    1.20 
   6   0   0    0.30    0.80 
  -6   0   0    1.70    1.60 
   6   0   0    3.30    1.80 
   8   0   0   99.99    9.60 
  -8   0   0  106.09   10.60 
  -8   0   0   95.79    9.30 
   8   0   0   98.19    9.90 
   8   0   0  125.19    8.40 
  -8   0   0  105.59    8.80 
  10   0   0  181.38   14.80 
  10   0   0  162.28   14.80 
 -10   0   0  172.08   14.30 
 -10   0   0  185.28   16.20 
  10   0   0  162.18   12.10 
 -10   0   0  173.98   13.40 
  12   0   0   40.20    5.20 
  12   0   0   38.60    7.80 
 -12   0   0   42.30    5.80 
 -12   0   0   39.00    6.40 
 -12   0   0   30.30    7.40 
  12   0   0   40.50    6.60 
 -14   0   0    3.80    4.10 
 -14   0   0    6.60    3.50 
  14   0   0    7.70    3.30 
  14   0   0    7.80    4.20 
  14   0   0    3.80    3.50 
 -14   0   0    8.80    4.00 
 -16   0   0  472.15   33.30 
  16   0   0  409.26   32.70 
  16   0   0  478.75   28.90 
 -16   0   0  413.26   35.00 
 -16   0   0  435.96   31.30 
 -18   0   0    3.50    4.40 
  18   0   0   12.00    4.60 
  18   0   0    1.80    2.90 
 -18   0   0    7.70    4.50 
 -20   0   0   13.20    5.60 
  20   0   0   18.40    5.60 
 -20   0   0    0.40    5.00 
  20   0   0    4.70    5.70 
 -20   0   0    6.10    4.00 
 -22   0   0    1.10    4.80 
  22   0   0   -2.20    4.90 
 -22   0   0    8.20    4.20 
  22   0   0   -5.60    3.20 
  24   0   0   17.60    6.80 
  24   0   0   12.10    7.20 
 -24   0   0    0.60    7.70 
 -24   0   0   12.10    5.50 
   1  -1   0 3328.47  181.98 
  -1  -1   0 3313.77  183.18 
   1  -1   0 3408.96  182.28 
   1  -1   0 3383.26  182.38 
  -1  -1   0 3422.06  183.08 
  -1   1   0 3449.65  182.38 
   1   1   0 3498.55  183.28 
  -1   1   0 3331.77  181.68 
   1   1   0 3878.51  183.58 
  -1   1   0 3630.14  181.98 
  -3  -1   0 2866.81  147.69 
  -3  -1   0 2626.24  147.09 
  -3  -1   0 2864.91  149.19 
   3  -1   0 2623.94  148.09 
   3  -1   0 2805.42  146.69 
  -3   1   0 2673.73  146.49 
   3   1   0 2697.83  146.99 
   3   1   0 2688.63  146.69 
  -3   1   0 3130.59  149.09 
   3   1   0 2934.61  149.09 
   5  -1   0  187.28   14.20 
   5  -1   0  222.28   15.30 
   5  -1   0  208.98   11.90 
  -5  -1   0  210.38   14.40 
  -5  -1   0  224.98   15.10 
  -5  -1   0  202.38   13.50 
   5   1   0  195.38   13.60 
  -5   1   0  217.28   12.00 
  -5   1   0  206.78   14.30 
  -5   1   0  194.68   14.90 
   5   1   0  240.78   14.90 
   5   1   0  205.78   13.30 
   7  -1   0   20.60    4.40 
  -7  -1   0   23.70    4.10 
   7  -1   0   21.40    4.70 
   7  -1   0   19.40    2.20 
  -7  -1   0   21.50    4.60 
   7   1   0   20.70    3.50 
  -7   1   0   21.50    3.70 
  -7   1   0   22.80    5.00 
   7   1   0   17.40    3.90 
  -7   1   0   24.30    2.60 
   7   1   0   22.10    3.50 
  -9  -1   0  124.99   11.40 
   9  -1   0  104.09    9.40 
   9  -1   0  132.79   11.80 
  -9  -1   0  117.09   10.50 
  -9  -1   0  111.79   11.50 
   9  -1   0  109.49   12.60 
  -9   1   0  115.69   12.20 
   9   1   0  131.99   11.30 
  -9   1   0  126.39   11.20 
   9   1   0  119.69   10.40 
   9   1   0  124.99   10.60 
  -9   1   0  121.09    8.90 
  11  -1   0  141.19   13.70 
  11  -1   0  138.89    9.00 
 -11  -1   0  129.79   12.50 
  11  -1   0  137.59   13.10 
 -11  -1   0  115.39   12.90 
 -11  -1   0  120.79   11.70 
  11   1   0  110.79   10.90 
 -11   1   0  119.29   13.40 
 -11   1   0  133.19   12.30 
  11   1   0  122.59   11.50 
 -11   1   0  125.69   10.00 
  11   1   0  124.29   12.20 
  13  -1   0   40.30    4.30 
 -13  -1   0   29.80    6.80 
 -13  -1   0   45.00    7.80 
  13  -1   0   44.20    8.90 
 -13  -1   0   35.60    7.50 
  13  -1   0   32.90    7.60 
 -13   1   0   45.40    7.10 
  13   1   0   36.90    6.70 
 -13   1   0   34.70    5.20 
  13   1   0   42.50    7.30 
  13   1   0   34.00    5.90 
 -13   1   0   30.20    8.20 
 -15  -1   0   67.19    9.10 
 -15  -1   0   57.89   10.10 
  15  -1   0   80.59   11.60 
  15  -1   0   52.29    9.10 
 -15  -1   0   51.59   10.10 
  15  -1   0   54.79    5.80 
  15   1   0   58.69    8.50 
  15   1   0   44.90    7.90 
 -15   1   0   66.79   10.80 
 -15   1   0   48.40    8.70 
 -15   1   0   52.69    6.90 
  17  -1   0   93.79    8.80 
  17  -1   0   65.89   10.80 
  17  -1   0   70.49   12.00 
 -17  -1   0   72.99   10.80 
 -17  -1   0   90.49   12.00 
 -17  -1   0   75.29   12.60 
 -17   1   0   75.99   12.80 
  17   1   0   87.99   11.40 
 -17   1   0   77.39    9.30 
  17   1   0   98.59   11.90 
 -19  -1   0    3.90    4.20 
  19  -1   0    4.70    3.10 
 -19  -1   0    5.80    4.90 
  19  -1   0    1.00    3.60 
  19   1   0    2.70    3.20 
 -19   1   0    1.00    4.20 
 -19   1   0    5.40    3.30 
  21  -1   0   11.70    5.60 
 -21  -1   0   13.90    5.40 
  21  -1   0    8.20    4.00 
 -21  -1   0   13.00    6.40 
  21   1   0   -2.30    6.60 
  21   1   0    2.20    5.00 
 -21   1   0   18.30    8.10 
 -21   1   0   12.80    4.40 
  23  -1   0   -3.20    5.10 
  23  -1   0    7.10    4.20 
 -23  -1   0    9.30    6.00 
 -23  -1   0    2.50    5.40 
 -23   1   0    2.10    5.80 
  23   1   0    0.80    4.90 
 -23   1   0   -0.10    3.60 
  25  -1   0    4.00    7.70 
 -25  -1   0    6.90    6.80 
  25  -1   0    4.50    5.80 
 -25  -1   0   -5.50    4.00 
  25   1   0    3.00    5.40 
 -25   1   0    4.60    5.70 
 -25   1   0   -2.20    5.70 
   0  -2   0  267.87   17.00 
   0   2   0  259.67   17.10 
   0   2   0  243.68   16.70 
   2  -2   0  388.36   22.40 
   2  -2   0  351.66   21.50 
  -2   2   0  369.76   22.00 
   2   2   0  346.97   23.30 
   2   2   0  375.66   23.60 
   4  -2   0  136.49   10.80 
   4  -2   0  146.29   11.60 
  -4  -2   0  141.79    9.50 
   4  -2   0  157.58   10.00 
  -4  -2   0  129.19   11.90 
  -4  -2   0  138.49    9.80 
   4   2   0  145.29   12.00 
   4   2   0  146.69   12.20 
  -4   2   0  151.28   10.90 
  -4   2   0  148.79    9.60 
  -4   2   0  156.48   10.50 
   6  -2   0  139.99   11.90 
  -6  -2   0  145.89   11.30 
  -6  -2   0  146.39   10.70 
   6  -2   0  171.78    9.90 
  -6  -2   0  140.19   12.90 
  -6   2   0  156.58   12.60 
   6   2   0  150.08   13.10 
   6   2   0  143.09   12.60 
  -6   2   0  142.89   11.50 
  -6   2   0  145.59    9.20 
   8  -2   0   27.10    3.10 
   8  -2   0   34.10    5.60 
  -8  -2   0   44.50    9.40 
   8  -2   0   36.70    5.90 
  -8  -2   0   41.20    6.70 
  -8  -2   0   28.50    5.10 
   8   2   0   36.20    8.00 
   8   2   0   30.60    3.90 
  -8   2   0   33.00    5.20 
  -8   2   0   34.20    3.20 
  -8   2   0   34.40    7.00 
   8   2   0   30.50    9.20 
   8   2   0   31.40    3.70 
 -10  -2   0    6.80    2.70 
  10  -2   0    8.10    1.90 
 -10  -2   0    9.90    4.20 
  10  -2   0   11.10    3.80 
 -10  -2   0   11.00    4.10 
 -10   2   0    8.50    4.10 
  10   2   0   12.90    4.30 
  10   2   0   16.20    3.60 
  10   2   0   12.00    3.70 
 -10   2   0    9.50    2.20 
 -10   2   0    9.00    3.30 
  10   2   0    9.90    3.20 
  12  -2   0   45.80    7.70 
  12  -2   0   47.90    4.70 
 -12  -2   0   51.79   10.10 
 -12  -2   0   60.49    7.80 
 -12  -2   0   59.29    8.60 
  12  -2   0   49.10    9.70 
  12   2   0   54.89    8.60 
 -12   2   0   59.39    5.40 
 -12   2   0   50.49    8.80 
  14  -2   0   12.50    5.40 
 -14  -2   0   14.50    5.90 
  14  -2   0   13.00    4.70 
  14  -2   0   12.70    2.70 
 -14  -2   0   13.10    5.50 
 -14   2   0   12.30    3.20 
 -14   2   0    4.50    4.00 
  14   2   0   12.00    4.60 
  14   2   0   11.50    3.80 
 -16  -2   0  135.49   16.00 
  16  -2   0  128.29   15.60 
  16  -2   0  155.78   17.50 
  16  -2   0  142.59    9.90 
 -16  -2   0  123.79   16.10 
 -16  -2   0  154.68   15.00 
 -16   2   0  138.79   11.20 
  16   2   0  129.49   15.40 
  16   2   0  135.39   13.50 
 -16   2   0  128.99   16.70 
  18  -2   0    4.80    2.50 
 -18  -2   0   -3.30    2.80 
  18  -2   0    7.20    4.30 
  18  -2   0    2.40    3.70 
  18   2   0    6.90    3.10 
 -18   2   0   -0.90    2.20 
 -18   2   0   -1.20    3.00 
 -20  -2   0   10.00    5.80 
  20  -2   0    4.10    2.90 
 -20  -2   0    1.70    3.80 
  20  -2   0    0.10    4.30 
 -20  -2   0    5.70    4.30 
 -20   2   0    6.60    4.40 
 -20   2   0    1.50    2.50 
  20   2   0   -3.30    3.40 
  20   2   0    2.30    3.90 
  22  -2   0   16.10    7.50 
 -22  -2   0   13.70    6.80 
 -22  -2   0   18.60    6.80 
 -22   2   0   21.30    5.20 
 -22   2   0   16.40    7.70 
  22   2   0   20.40    6.40 
 -24  -2   0   24.40    9.70 
 -24  -2   0   19.50    8.10 
  24  -2   0   23.10    6.40 
  24  -2   0   18.60    9.70 
  24   2   0   19.70    7.80 
   1  -3   0  274.97   17.00 
   1  -3   0  243.88   17.40 
   1   3   0  244.18   18.50 
  -1   3   0  273.47   18.30 
  -1   3   0  241.08   18.20 
   1   3   0  256.07   18.90 
   3  -3   0  281.87   19.60 
   3  -3   0  280.47   18.80 
   3  -3   0  322.87   19.80 
  -3   3   0  270.17   19.40 
   3   3   0  324.97   22.00 
   3   3   0  274.67   21.20 
  -3   3   0  277.27   18.90 
   5  -3   0   28.90    4.60 
  -5  -3   0   25.70    3.40 
   5  -3   0   29.70    4.30 
   5  -3   0   35.00    5.40 
  -5   3   0   29.20    3.70 
  -5   3   0   39.00    4.50 
   5   3   0   34.20    7.30 
  -5   3   0   30.70    4.10 
   5   3   0   36.50    7.50 
   7  -3   0   16.60    5.10 
  -7  -3   0   19.80    4.30 
  -7  -3   0   10.90    4.50 
   7  -3   0   14.70    4.30 
  -7  -3   0   19.80    3.20 
   7  -3   0   17.60    3.30 
  -7   3   0   15.70    3.00 
   7   3   0   10.10    4.30 
   7   3   0   19.80    6.90 
  -9  -3   0   38.80    9.20 
   9  -3   0   57.49    7.70 
  -9  -3   0   39.10    6.30 
   9  -3   0   52.09    5.10 
  -9  -3   0   49.90    5.90 
  -9   3   0   42.30    4.10 
  -9   3   0   38.90    6.50 
   9   3   0   43.40    9.10 
 -11  -3   0   48.40    6.50 
 -11  -3   0   40.40    7.00 
  11  -3   0   62.89    9.20 
  11  -3   0   43.50    7.80 
 -11  -3   0   50.99   10.50 
 -11   3   0   34.00    7.90 
  11   3   0   42.50    9.00 
 -13  -3   0   34.90    8.40 
 -13  -3   0   41.60    7.90 
  13  -3   0   36.10    8.50 
 -13  -3   0   26.40    7.70 
  13  -3   0   33.30    7.80 
 -13   3   0   33.10    8.10 
  13   3   0   31.40    8.20 
 -15  -3   0   15.60    7.20 
  15  -3   0   13.30    6.00 
  15  -3   0   14.90    5.10 
 -15  -3   0   15.90    5.10 
 -15  -3   0   10.80    5.20 
  15   3   0    9.40    3.70 
  15   3   0   10.00    4.80 
 -15   3   0    9.60    4.60 
 -17  -3   0    8.10    5.20 
 -17  -3   0    5.50    4.60 
  17  -3   0    5.80    4.90 
  17  -3   0    4.00    4.80 
 -17  -3   0   -3.30    3.40 
  17   3   0    2.00    3.50 
 -17   3   0    0.60    5.20 
  17   3   0    7.30    4.80 
 -19  -3   0    5.60    5.90 
  19  -3   0    4.70    8.00 
 -19  -3   0    8.90    6.30 
  19  -3   0   13.20    6.50 
  19   3   0   18.70    6.20 
 -19   3   0    5.50    6.30 
  19   3   0   13.50    5.50 
  21  -3   0   20.30    8.00 
  21   3   0   26.90    7.90 
  23  -3   0   15.20    8.20 
  23   3   0    8.00    8.00 
   0  -4   0  194.38   13.60 
   0  -4   0  208.78   14.30 
   0   4   0  209.88   16.90 
   0   4   0  179.88   16.60 
   2  -4   0   61.19    6.50 
   2  -4   0   61.49    7.10 
  -2   4   0   71.79    8.70 
   2   4   0   60.89    8.60 
  -2   4   0   70.59    7.80 
   2   4   0   56.49    9.10 
   4  -4   0  104.69   10.20 
  -4  -4   0  121.09    8.90 
   4  -4   0  109.99   11.30 
  -4   4   0  131.99   10.90 
  -4   4   0  119.49   11.20 
   4   4   0  117.99   12.90 
   6  -4   0   24.10    5.00 
   6  -4   0   17.30    4.70 
  -6  -4   0   20.00    3.80 
   6  -4   0   20.20    5.20 
  -6   4   0   22.80    4.40 
  -6   4   0   16.10    4.10 
   6   4   0   10.90    4.90 
   8  -4   0    7.40    2.80 
  -8  -4   0    4.60    2.20 
   8  -4   0    0.60    2.10 
   8  -4   0   11.40    5.70 
  -8   4   0    1.20    2.10 
  -8   4   0    3.00    1.90 
   8   4   0    8.70    3.90 
  10  -4   0   32.60    7.70 
  10  -4   0   29.50    8.30 
 -10   4   0   42.90    4.20 
  10   4   0   30.20    8.40 
 -12  -4   0    7.90    3.10 
  12  -4   0    5.30    4.60 
  12  -4   0    4.30    4.00 
  12   4   0   -0.50    4.30 
  14  -4   0   40.10    9.40 
 -14  -4   0   39.20    7.80 
  14  -4   0   31.10    8.20 
  14   4   0   32.20    9.00 
 -16  -4   0   13.50    5.40 
  16  -4   0   10.10    5.30 
  16  -4   0   20.30    8.10 
  16   4   0    2.70    4.00 
 -18  -4   0    5.00    6.10 
  18  -4   0    6.50    5.30 
  18   4   0    2.90    4.80 
  20  -4   0   10.20    7.00 
  20   4   0   -0.20    6.00 
  -1  -5   0   23.60    4.10 
  -1  -5   0   19.10    3.80 
  -1   5   0   24.10    5.90 
   1   5   0   10.30    4.50 
   3  -5   0   65.19    8.40 
   3  -5   0   55.19    7.10 
  -3   5   0   66.49    8.30 
   3   5   0   55.29   10.70 
   5  -5   0   12.50    4.10 
   5  -5   0    7.40    3.30 
   5   5   0   11.30    5.00 
  -5   5   0   12.00    4.50 
  -5   5   0   10.20    3.70 
   7  -5   0    6.10    3.30 
  -7  -5   0    5.20    2.50 
   7  -5   0   -1.20    3.40 
   7   5   0   -0.90    2.80 
  -7   5   0    6.60    4.10 
  -7   5   0    6.80    3.30 
   9  -5   0   15.30    6.30 
  -9  -5   0    5.40    2.90 
   9  -5   0    9.80    4.40 
   9   5   0   11.30    4.90 
  -9   5   0    6.30    3.50 
  -9   5   0   11.20    2.90 
 -11  -5   0   33.90    6.10 
  11  -5   0   25.50    7.10 
  11   5   0   31.50    9.00 
 -13  -5   0   11.40    4.10 
  13  -5   0    9.70    4.70 
  13  -5   0    6.20    7.50 
  13   5   0    3.60    3.90 
  15  -5   0    0.40    4.00 
 -15  -5   0    0.60    6.70 
  15   5   0   14.20    9.90 
  17  -5   0   10.30    5.10 
  17   5   0   -2.20    6.10 
   0  -6   0   11.10    3.10 
   0  -6   0    6.70    3.30 
   2  -6   0    7.60    4.10 
  -2   6   0    4.70    3.80 
   2   6   0   10.30    4.80 
   4  -6   0    1.60    4.30 
   4  -6   0    3.70    2.30 
   4   6   0    6.70    4.30 
  -4   6   0    6.80    3.70 
   6  -6   0    0.50    2.10 
   6   6   0   -0.90    3.90 
  -6   6   0   -3.20    2.20 
   8  -6   0   -2.90    4.10 
   8  -6   0    2.90    5.80 
  -8   6   0    1.20    2.10 
   8   6   0    0.00    4.20 
 -10  -6   0   22.20    4.90 
  10  -6   0    4.50    4.00 
  26   0  -1   -3.30    4.90 
 -24   0   1    1.80    4.70 
  24   0  -1   11.50    6.60 
 -24   0   1    3.30    5.80 
  24   0  -1    7.00    5.80 
 -22   0   1    4.70    5.10 
 -22   0   1    0.70    3.80 
  22   0  -1    7.20    4.50 
  22   0  -1    3.90    4.60 
  20   0  -1   39.80    9.30 
 -20   0   1   53.39    8.50 
 -20   0   1   51.89   11.10 
 -20   0   1   37.20   11.00 
  20   0  -1   53.39    8.40 
  18   0  -1   36.20    9.40 
 -18   0   1   53.09    9.20 
 -18   0   1   34.10    7.80 
  18   0  -1   31.30    7.00 
 -18   0   1   33.40    9.50 
  16   0  -1   11.50    4.80 
  16   0  -1   10.80    4.40 
 -16   0   1   12.30    5.70 
 -16   0   1   16.80    5.30 
 -16   0   1   24.10    6.60 
  16   0  -1   13.90    4.10 
  14   0  -1   41.20    7.40 
 -14   0   1   43.40    9.50 
 -14   0   1   35.00    7.00 
 -14   0   1   44.30    7.20 
  14   0  -1   46.90    8.00 
  14   0  -1   47.50    5.80 
 -12   0   1  163.18   16.40 
  12   0  -1  159.48   15.60 
  12   0  -1  168.48   15.30 
  12   0  -1  191.68   13.20 
 -12   0   1  180.98   14.30 
 -12   0   1  189.08   15.60 
 -10   0   1   40.90    6.50 
 -10   0   1   41.30    5.10 
  10   0  -1   34.20    5.90 
  10   0  -1   40.40    4.50 
  10   0  -1   38.90    5.70 
 -10   0   1   32.70    5.10 
  -8   0   1   59.39    5.90 
   8   0  -1   55.59    6.50 
  -8   0   1   58.99    7.40 
  -8   0   1   56.99    6.40 
   8   0  -1   65.59    5.60 
   8   0  -1   63.99    7.20 
   6   0  -1  284.97   16.90 
  -6   0   1  262.47   18.70 
  -6   0   1  285.67   18.20 
   6   0  -1  309.87   19.10 
  -6   0   1  260.67   17.00 
   6   0  -1  278.07   18.10 
   4   0  -1   50.39    4.10 
  -4   0   1   53.99    5.10 
   4   0  -1   55.79    4.80 
  -4   0   1   51.39    4.20 
  -4   0   1   52.89    4.70 
   4   0  -1   55.29    5.10 
   2   0  -1   -0.10    0.10 
  -2   0   1    0.00    0.20 
  -2   0  -1  819.32   45.30 
  -2   0  -1  834.02   44.40 
   4   0   1   14.20    3.20 
  -4   0  -1   13.80    2.10 
  -4   0  -1   12.40    3.10 
   4   0   1   12.60    2.70 
  -4   0  -1   12.20    2.60 
   4   0   1   12.50    2.20 
  -6   0  -1    1.10    1.40 
   6   0   1    2.70    1.70 
   6   0   1    3.90    2.10 
  -6   0  -1    2.90    2.10 
  -6   0  -1    2.40    1.50 
   6   0   1    6.00    1.70 
  -8   0  -1   32.80    4.90 
   8   0   1   30.80    4.90 
  -8   0  -1   36.10    4.50 
  -8   0  -1   33.20    6.80 
   8   0   1   30.50    4.90 
   8   0   1   21.70    3.30 
 -10   0  -1  437.66   31.60 
  10   0   1  417.96   26.90 
  10   0   1  452.85   30.10 
 -10   0  -1  477.75   28.90 
  10   0   1  483.05   31.30 
 -10   0  -1  413.66   29.30 
  12   0   1   69.19    9.50 
 -12   0  -1   59.49    8.20 
 -12   0  -1   54.29    7.40 
 -12   0  -1   51.99    9.00 
  12   0   1   59.99    8.40 
  12   0   1   61.79    6.70 
  14   0   1  533.55   31.00 
 -14   0  -1  491.25   34.50 
 -14   0  -1  512.95   37.80 
 -14   0  -1  470.45   33.40 
  14   0   1  420.06   33.60 
  14   0   1  526.95   36.20 
 -16   0  -1  256.27   26.40 
  16   0   1  327.97   26.10 
 -16   0  -1  303.77   24.70 
  16   0   1  306.97   21.20 
 -16   0  -1  282.77   23.30 
  18   0   1  216.88   21.70 
 -18   0  -1  248.28   27.20 
 -18   0  -1  236.78   20.80 
 -18   0  -1  210.18   23.60 
 -20   0  -1    3.50    4.20 
 -20   0  -1    3.20    4.40 
  20   0   1    2.90    3.50 
 -20   0  -1    1.50    4.00 
 -22   0  -1    0.30    4.60 
 -22   0  -1    2.70    3.70 
  22   0   1   -6.40    3.90 
  22   0   1   -4.20    4.20 
 -24   0  -1    1.80    4.30 
  24   0   1   -4.80    4.50 
 -24   0  -1   -5.60    6.90 
  25  -1  -1    4.00    6.10 
  25  -1  -1   10.50    6.20 
  25   1  -1    8.60    6.00 
 -23  -1   1    5.10    7.20 
  23  -1  -1    4.90    4.80 
 -23  -1   1   12.40    8.30 
 -23  -1   1   16.90    7.00 
  23  -1  -1   19.10    7.20 
  23   1  -1   15.10    6.80 
 -23   1   1    6.60    4.80 
 -23   1   1   -1.50    5.10 
 -21  -1   1   17.20    7.00 
  21  -1  -1   12.90    4.20 
  21  -1  -1   17.00    5.60 
 -21  -1   1   10.80    6.70 
 -21  -1   1    4.10    4.90 
  21  -1  -1    8.40    6.10 
 -21   1   1    7.20    6.50 
 -21   1   1   16.00    4.80 
  21   1  -1    8.40    5.90 
  21   1  -1   10.00    5.20 
 -19  -1   1   93.39   12.70 
  19  -1  -1   98.99    8.70 
  19  -1  -1   84.99   12.60 
 -19  -1   1   97.19   14.80 
  19  -1  -1  103.79   15.00 
 -19  -1   1  109.59   13.60 
 -19   1   1   96.49   10.80 
 -19   1   1   96.99   14.40 
  19   1  -1   85.19   11.80 
  19   1  -1   84.39   12.40 
  17  -1  -1   84.99   12.20 
 -17  -1   1   80.39   11.40 
 -17  -1   1  103.99   12.30 
  17  -1  -1   98.59   13.20 
 -17  -1   1   76.29   12.60 
  17  -1  -1   84.39    7.90 
 -17   1   1   87.89    9.80 
  17   1  -1  101.99   12.00 
 -17   1   1  112.99   14.80 
  17   1  -1   89.99   11.90 
 -15  -1   1  210.68   19.50 
  15  -1  -1  218.88   20.30 
  15  -1  -1  229.58   21.50 
 -15  -1   1  257.77   21.60 
  15  -1  -1  235.18   15.10 
 -15  -1   1  230.18   21.90 
 -15   1   1  241.68   17.30 
  15   1  -1  217.58   19.50 
  15   1  -1  224.08   19.50 
 -15   1   1  219.48   21.80 
 -15   1   1  242.58   20.20 
  13  -1  -1  191.88   17.70 
 -13  -1   1  179.98   16.70 
  13  -1  -1  209.58   12.90 
 -13  -1   1  181.98   16.30 
 -13  -1   1  188.88   18.20 
  13  -1  -1  219.98   19.10 
  13   1  -1  218.18   16.40 
 -13   1   1  177.08   18.40 
  13   1  -1  179.18   16.30 
 -13   1   1  226.08   17.90 
  13   1  -1  220.68   17.90 
  13   1  -1  197.08   16.90 
 -13   1   1  180.48   14.20 
 -11  -1   1  313.37   23.70 
  11  -1  -1  360.66   20.30 
 -11  -1   1  342.47   24.80 
  11  -1  -1  380.66   26.50 
 -11  -1   1  365.76   26.30 
  11  -1  -1  349.77   25.30 
  11   1  -1  331.27   23.90 
 -11   1   1  368.66   25.00 
  11   1  -1  337.67   26.10 
  11   1  -1  350.46   23.70 
 -11   1   1  354.66   21.70 
 -11   1   1  313.77   25.80 
  11   1  -1  359.76   24.60 
  -9  -1   1  109.09    9.80 
  -9  -1   1  110.19   10.40 
   9  -1  -1  112.69   11.00 
   9  -1  -1  116.19    7.10 
   9  -1  -1   99.29   10.20 
  -9  -1   1   98.59   10.50 
  -9   1   1  106.09   11.10 
   9   1  -1  101.89    9.90 
  -9   1   1  108.69    7.90 
   9   1  -1  108.89    9.70 
   9   1  -1   96.39    9.80 
   9   1  -1  129.79   10.40 
  -9   1   1   96.29    9.70 
  -7  -1   1  796.22   47.90 
  -7  -1   1  806.02   47.90 
   7  -1  -1  839.42   48.70 
   7  -1  -1  815.12   43.80 
   7  -1  -1  857.81   48.00 
   7   1  -1  791.22   47.20 
   7   1  -1  900.71   47.90 
  -7   1   1  810.72   48.60 
  -7   1   1  808.52   44.40 
   7   1  -1  812.62   46.70 
  -7   1   1  798.32   47.30 
   7   1  -1  821.42   47.80 
   5  -1  -1  243.98   16.40 
  -5  -1   1  294.47   16.90 
   5  -1  -1  237.28   17.00 
  -5  -1   1  284.07   17.30 
   5   1  -1  238.18   15.40 
   5   1  -1  232.68   15.80 
   5   1  -1  240.28   16.70 
  -5   1   1  229.58   15.90 
  -5   1   1  278.57   17.30 
   3  -1  -1 2272.87  118.09 
  -3  -1   1 2186.88  119.19 
  -3  -1   1 2241.28  120.49 
  -3  -1   1 2242.38  120.39 
   3  -1  -1 2434.66  119.59 
  -3  -1   1 2205.28  118.89 
   3   1  -1 2342.37  120.49 
   3   1  -1 2256.77  118.69 
   3   1  -1 2176.58  118.89 
  -3   1   1 2156.58  119.29 
   3   1  -1 2165.68  120.59 
  -3   1   1 2276.07  117.99 
   1  -1  -1 2210.88  118.29 
  -1  -1   1 2206.58  117.79 
  -1  -1   1 2264.47  118.89 
  -1   1   1 2247.78  118.29 
   1   1  -1 2216.18  118.79 
  -1   1   1 2267.57  118.19 
   1   1  -1 2219.18  117.49 
  -1  -1  -1   54.79    5.00 
   1  -1   1   64.59    4.70 
   1  -1   1   54.69    4.30 
  -1   1  -1   59.59    4.80 
  -1   1  -1   53.19    4.80 
   1   1   1   57.89    5.00 
  -1   1  -1   52.29    4.30 
  -3  -1  -1  328.67   19.30 
   3  -1   1  314.27   20.00 
  -3  -1  -1  327.47   18.90 
  -3  -1  -1  321.17   20.60 
   3  -1   1  318.67   18.50 
  -3   1  -1  319.57   18.90 
   3   1   1  315.87   20.20 
  -3   1  -1  312.37   19.80 
   3   1   1  329.67   18.40 
   3   1   1  367.16   18.70 
  -3   1  -1  381.36   21.20 
  -5  -1  -1  135.99   10.50 
   5  -1   1  166.98   12.10 
   5  -1   1  131.19    8.40 
   5  -1   1  125.99   10.50 
  -5  -1  -1  137.29    9.80 
  -5  -1  -1  135.19   10.90 
   5   1   1  134.09    9.80 
   5   1   1  133.09    9.40 
   5   1   1  131.99   10.40 
  -5   1  -1  133.39   10.50 
  -5   1  -1  139.19   11.60 
  -5   1  -1  135.09    8.50 
  -7  -1  -1  140.59   12.20 
   7  -1   1  143.69    9.50 
  -7  -1  -1  150.78   12.60 
   7  -1   1  152.68   12.60 
   7  -1   1  158.88   13.30 
   7   1   1  145.99   11.70 
  -7   1  -1  143.39   12.10 
   7   1   1  134.69   11.00 
   7   1   1  156.68   11.80 
  -7   1  -1  143.69   15.00 
  -7   1  -1  163.38   10.20 
  -9  -1  -1  355.16   24.00 
   9  -1   1  328.37   20.70 
  -9  -1  -1  366.36   25.20 
   9  -1   1  366.86   25.20 
   9  -1   1  354.46   25.90 
  -9  -1  -1  361.96   25.90 
   9   1   1  367.66   23.80 
  -9   1  -1  371.46   22.10 
  -9   1  -1  356.66   24.90 
  -9   1  -1  343.07   26.50 
   9   1   1  369.56   24.70 
   9   1   1  382.36   24.20 
 -11  -1  -1   53.29    7.10 
  11  -1   1   54.29    5.00 
  11  -1   1   46.20    7.60 
  11  -1   1   53.59    8.10 
 -11   1  -1   52.89    5.90 
  11   1   1   59.29    7.00 
  11   1   1   45.60    6.80 
 -11   1  -1   52.89    8.40 
  11   1   1   53.09    7.40 
 -11   1  -1   48.70    7.20 
 -13  -1  -1    2.00    2.60 
 -13  -1  -1    3.10    2.40 
 -13  -1  -1    2.00    2.20 
  13  -1   1    2.30    3.80 
  13  -1   1    0.40    1.80 
  13  -1   1   -1.10    2.70 
  13   1   1    3.30    2.40 
 -13   1  -1    5.00    3.20 
 -13   1  -1    1.00    1.70 
 -13   1  -1    0.30    2.90 
  13   1   1    0.80    2.60 
  15  -1   1  275.87   23.70 
  15  -1   1  262.67   16.80 
 -15  -1  -1  271.67   21.90 
 -15  -1  -1  223.18   21.10 
 -15  -1  -1  245.38   23.40 
  15  -1   1  217.98   21.60 
  15   1   1  235.48   20.90 
 -15   1  -1  243.48   18.90 
 -15   1  -1  245.48   24.00 
 -15   1  -1  263.37   22.20 
  17  -1   1   72.39   11.30 
 -17  -1  -1   71.09   13.00 
  17  -1   1   77.09    7.60 
 -17  -1  -1   86.79   11.30 
 -17  -1  -1   76.99   12.70 
 -17   1  -1   81.09    9.60 
  17   1   1   57.59    9.60 
  17   1   1   66.99   10.40 
 -17   1  -1   75.09   13.00 
 -19  -1  -1   12.20    5.10 
  19  -1   1    7.80    4.10 
 -19  -1  -1    4.00    4.70 
 -19  -1  -1   16.20    7.00 
 -19   1  -1   10.20    4.10 
  19   1   1    0.70    3.80 
 -21  -1  -1   -6.60    5.50 
  21  -1   1    1.20    4.00 
 -21  -1  -1    2.60    4.20 
 -21  -1  -1    3.50    4.00 
 -21   1  -1   11.00    4.30 
 -21   1  -1   -2.80    4.20 
  21   1   1    3.50    5.00 
 -23  -1  -1    4.10    5.70 
 -23  -1  -1    4.10    6.50 
  23  -1   1   -2.40    4.60 
  23  -1   1    4.40    6.00 
 -23   1  -1   10.60    6.40 
  23   1   1   12.90    6.40 
 -23   1  -1    6.90    4.40 
  25  -1   1    7.20    6.30 
 -25  -1  -1    6.10    5.70 
 -25  -1  -1   11.40    7.90 
 -25   1  -1  -10.40    8.20 
 -25   1  -1  -10.80    6.60 
  25   1   1   -5.40    5.40 
  24  -2  -1    7.30    5.90 
  24   2  -1    9.30    5.70 
  22  -2  -1   -5.00    4.10 
  22  -2  -1    5.60    3.70 
 -22  -2   1    0.60    5.30 
  22  -2  -1    3.40    3.40 
 -22  -2   1    6.40    6.60 
 -22  -2   1   -4.40    3.80 
 -22   2   1    2.30    2.80 
  22   2  -1    9.20    6.00 
  20  -2  -1    9.60    3.10 
  20  -2  -1   11.10    6.90 
  20  -2  -1   17.00    3.70 
 -20  -2   1    6.00    5.10 
 -20  -2   1   16.80    6.40 
 -20   2   1   10.60    3.60 
 -20   2   1   10.30    5.80 
  20   2  -1   17.00    7.50 
 -18  -2   1   72.19   12.80 
  18  -2  -1   90.89    7.10 
  18  -2  -1   84.09   12.30 
  18  -2  -1  100.79   13.70 
 -18  -2   1   77.89   12.30 
 -18  -2   1   96.39   11.90 
 -18   2   1   79.19    8.20 
  18   2  -1  113.49   14.10 
 -18   2   1   90.29   13.70 
 -16  -2   1   62.79   12.30 
  16  -2  -1   70.79   10.90 
  16  -2  -1   50.29    4.90 
 -16  -2   1   42.30   10.60 
  16  -2  -1   56.99    9.50 
 -16  -2   1   59.59    8.70 
  16   2  -1   49.40    7.40 
 -16   2   1   58.09    6.10 
  16   2  -1   48.00   10.10 
 -16   2   1   51.29   11.50 
  14  -2  -1   15.70    5.10 
 -14  -2   1   22.50    6.80 
  14  -2  -1   17.40    2.80 
  14  -2  -1   13.30    4.50 
 -14  -2   1   24.40    7.00 
  14   2  -1   21.70    5.80 
 -14   2   1   20.00    3.00 
 -14   2   1   13.90    6.00 
  14   2  -1   14.70    4.40 
 -12  -2   1  170.18   14.10 
  12  -2  -1  159.78   15.20 
 -12  -2   1  149.79   15.20 
 -12  -2   1  141.39   14.60 
  12   2  -1  140.39   14.60 
 -12   2   1  161.18   14.60 
  12   2  -1  135.79   12.10 
 -12   2   1  134.09   15.00 
 -10  -2   1  164.78   16.40 
 -10  -2   1  203.38   16.60 
  10  -2  -1  172.78   18.10 
  10  -2  -1  188.48   17.00 
 -10  -2   1  195.28   15.10 
 -10   2   1  225.48   16.50 
 -10   2   1  196.18   17.30 
  10   2  -1  197.18   14.70 
  10   2  -1  188.08   16.10 
  10   2  -1  203.18   17.20 
   8  -2  -1  317.37   23.10 
  -8  -2   1  329.67   24.30 
   8  -2  -1  361.86   24.50 
  -8  -2   1  329.47   21.70 
  -8  -2   1  327.47   22.80 
   8   2  -1  350.66   24.10 
  -8   2   1  322.17   23.60 
  -8   2   1  372.56   23.10 
   8   2  -1  341.77   21.20 
   8   2  -1  345.57   24.50 
   8   2  -1  322.87   20.50 
   6  -2  -1  427.66   22.10 
  -6  -2   1  351.26   25.70 
  -6  -2   1  362.26   23.90 
   6  -2  -1  376.56   24.60 
  -6  -2   1  376.36   23.40 
   6   2  -1  384.96   25.90 
  -6   2   1  364.76   24.50 
   6   2  -1  418.46   26.60 
  -6   2   1  412.56   24.20 
  -4  -2   1    3.80    1.30 
   4  -2  -1    5.30    2.00 
   4  -2  -1    2.90    1.30 
   4  -2  -1    2.00    1.40 
  -4  -2   1    2.10    1.40 
   4   2  -1    1.40    1.60 
  -4   2   1    3.90    1.20 
  -4   2   1    1.20    1.00 
  -4   2   1    3.40    1.30 
   4   2  -1    5.20    2.30 
  -2  -2   1  245.78   14.20 
   2  -2  -1  234.48   14.50 
  -2  -2   1  246.58   16.30 
   2  -2  -1  232.38   14.00 
   2   2  -1  232.78   16.20 
   2   2  -1  232.18   16.40 
  -2   2   1  236.08   15.00 
  -2   2   1  204.28   15.80 
   0  -2   1  287.87   17.90 
   0  -2   1  323.07   19.20 
   0  -2   1  285.17   17.60 
   0   2  -1  284.77   18.80 
   0   2   1  304.77   19.20 
   0   2   1  298.57   19.20 
   2  -2   1  898.81   50.99 
   2  -2   1  880.41   50.19 
  -2  -2  -1  844.02   51.79 
   2  -2   1  867.61   49.99 
  -2   2  -1 1007.10   50.09 
   2   2   1  864.31   51.59 
  -2   2  -1  914.71   49.99 
  -2   2  -1  881.91   49.20 
   2   2   1  943.21   52.09 
  -4  -2  -1  468.85   26.20 
   4  -2   1  451.95   28.70 
  -4  -2  -1  435.86   29.20 
  -4  -2  -1  476.05   25.80 
   4  -2   1  449.95   27.80 
   4  -2   1  413.56   29.20 
   4   2   1  433.86   29.00 
  -4   2  -1  444.26   27.20 
  -4   2  -1  505.45   26.00 
   4   2   1  444.36   28.70 
  -4   2  -1  436.26   28.00 
  -6  -2  -1  172.88   14.70 
  -6  -2  -1  186.08   13.00 
  -6  -2  -1  158.68   11.60 
   6  -2   1  153.78   13.10 
   6  -2   1  161.28   11.60 
   6   2   1  153.58   14.00 
  -6   2  -1  179.58   13.30 
  -6   2  -1  179.48   10.70 
  -6   2  -1  159.48   13.90 
   6   2   1  173.18   14.00 
   8  -2   1  102.69   11.20 
  -8  -2  -1  115.89   10.70 
  -8  -2  -1  101.39   11.20 
   8  -2   1  100.09   10.60 
   8  -2   1  121.09    8.00 
  -8   2  -1  103.29   11.30 
   8   2   1  112.59   10.60 
   8   2   1   86.29   10.50 
   8   2   1  108.69    8.20 
  -8   2  -1  102.09    7.40 
   8   2   1   98.39   11.10 
 -10  -2  -1   11.10    4.00 
  10  -2   1   14.90    2.70 
  10  -2   1    6.60    3.80 
 -10  -2  -1    7.10    3.50 
  10  -2   1    4.90    3.10 
 -10  -2  -1   11.90    3.70 
 -10   2  -1   13.60    4.10 
 -10   2  -1    9.60    2.40 
  10   2   1    8.70    3.00 
  10   2   1   10.50    2.90 
  10   2   1   11.20    4.60 
  10   2   1   11.90    2.90 
 -10   2  -1    8.70    3.60 
  12  -2   1   64.79    5.50 
  12  -2   1   60.49    9.50 
  12  -2   1   46.70    8.00 
 -12  -2  -1   64.29    9.50 
 -12  -2  -1   64.89    8.20 
 -12  -2  -1   64.69    9.20 
  12   2   1   46.20    8.40 
 -12   2  -1   48.00   10.40 
 -12   2  -1   58.59    5.80 
  12   2   1   43.00    9.30 
  14  -2   1   98.49   13.20 
  14  -2   1  106.09    8.30 
  14  -2   1  128.49   14.90 
 -14  -2  -1   89.79   13.10 
 -14  -2  -1  119.69   14.30 
 -14   2  -1  113.09    9.60 
  14   2   1  104.89   12.60 
 -14   2  -1  118.09   14.70 
 -16  -2  -1   52.69   11.50 
  16  -2   1   53.59   11.50 
 -16  -2  -1   47.50    8.30 
  16  -2   1   58.59    5.70 
 -16  -2  -1   53.29   11.60 
  16  -2   1   46.40   10.80 
  16   2   1   45.50   12.20 
 -16   2  -1   37.30    9.70 
 -16   2  -1   60.49    7.00 
  16   2   1   44.90    9.90 
 -18  -2  -1   20.10    7.40 
 -18  -2  -1   15.50    5.70 
  18  -2   1    7.20    3.30 
 -18  -2  -1   18.00    7.40 
  18  -2   1   17.50    7.20 
  18  -2   1   18.00    7.10 
  18   2   1   12.70    5.60 
 -18   2  -1   24.50    8.90 
 -18   2  -1   16.30    4.30 
 -20  -2  -1   19.20    7.50 
 -20  -2  -1   14.30    6.10 
  20  -2   1   14.40    5.60 
 -20  -2  -1    9.40    6.20 
 -20   2  -1   13.80    6.20 
  20   2   1   14.80    6.80 
 -20   2  -1   12.90    3.80 
 -22  -2  -1    7.80    5.50 
  22  -2   1    3.00    4.20 
 -22  -2  -1   -1.90    5.20 
  22  -2   1    2.20    5.50 
 -22   2  -1    0.90    4.00 
  22   2   1   16.30    7.50 
  24  -2   1   16.10   15.80 
  24  -2   1    5.40    5.70 
  24   2   1    6.70    7.40 
  23  -3  -1    5.30    7.00 
  23   3  -1   21.10    7.70 
  21  -3  -1    3.40    6.50 
  21   3  -1   15.10    8.00 
  19  -3  -1    7.10    6.70 
  19  -3  -1    0.20    4.60 
  19   3  -1    5.60    4.00 
  19   3  -1    3.60    4.50 
  17  -3  -1   42.70   10.70 
  17  -3  -1   37.20    9.30 
 -17  -3   1   56.29    8.90 
  17   3  -1   21.60    7.00 
 -15  -3   1    9.00    5.50 
  15  -3  -1    6.60    4.20 
 -15  -3   1   13.20    4.70 
  15  -3  -1   12.80    4.60 
 -15  -3   1   13.60    6.30 
  15   3  -1    2.70    4.70 
 -13  -3   1    4.00    2.90 
 -13  -3   1    3.00    2.80 
  13  -3  -1    0.40    3.20 
  13  -3  -1    2.30    3.30 
 -13  -3   1    1.40    2.30 
  13   3  -1    4.20    4.00 
 -11  -3   1   35.70    5.80 
  11  -3  -1   34.80    7.80 
  11  -3  -1   41.30    8.70 
  11   3  -1   41.20    8.90 
  -9  -3   1   22.30    4.40 
   9  -3  -1   12.20    4.80 
   9  -3  -1   13.90    4.20 
   9   3  -1   17.10    5.70 
   7  -3  -1   40.40    5.80 
   7  -3  -1   43.20    6.80 
   7  -3  -1   62.19    6.00 
  -7  -3   1   46.20    5.30 
   7   3  -1   47.70    7.60 
  -7   3   1   49.30    4.60 
   7   3  -1   41.70    8.20 
  -7   3   1   49.00    5.60 
   5  -3  -1  152.58   12.40 
   5  -3  -1  156.78   13.40 
  -5  -3   1  161.38   11.30 
   5  -3  -1  195.78   12.50 
  -5   3   1  154.78   11.90 
  -5   3   1  163.98   11.50 
   5   3  -1  160.88   14.70 
   5   3  -1  171.18   15.00 
  -3  -3   1   31.30    6.20 
   3  -3  -1   19.20    3.70 
  -3  -3   1   23.90    3.10 
   3  -3  -1   20.30    3.60 
   3   3  -1   28.50    6.10 
  -3   3   1   25.40    4.00 
  -3   3   1   26.90    4.80 
   3   3  -1   21.70    5.30 
  -1  -3   1  431.46   25.10 
  -1  -3   1  388.06   25.40 
  -1  -3   1  465.35   27.90 
   1  -3  -1  413.86   24.00 
   1  -3  -1  408.96   24.50 
  -1   3   1  402.36   26.90 
   1   3  -1  419.06   27.40 
   1   3  -1  426.96   28.10 
  -1   3   1  420.46   26.80 
   1  -3   1  157.38   11.80 
   1  -3   1  125.49   10.30 
   1  -3   1  122.39   10.10 
   1   3   1  118.09   11.50 
  -1   3  -1  130.69   10.90 
   1   3   1  139.29   12.00 
  -1   3  -1  129.59   11.40 
   3  -3   1  203.48   13.50 
   3  -3   1  174.88   13.80 
   3  -3   1  158.18   12.80 
   3   3   1  177.18   15.10 
  -3   3  -1  155.48   12.40 
   3   3   1  158.18   14.50 
  -5  -3  -1   48.50    4.50 
  -5  -3  -1   40.80    8.00 
   5  -3   1   46.50    6.90 
   5  -3   1   40.00    5.80 
  -5  -3  -1   37.90    4.60 
   5  -3   1   55.89    5.70 
   5   3   1   50.39    7.20 
  -5   3  -1   47.00    5.10 
   5   3   1   55.79    7.60 
  -5   3  -1   47.80    5.70 
  -5   3  -1   46.10    5.20 
  -7  -3  -1   18.40    3.80 
   7  -3   1   25.30    6.30 
   7  -3   1   19.00    3.50 
  -7  -3  -1   23.30    6.10 
  -7  -3  -1   15.40    3.80 
   7  -3   1   19.40    4.90 
  -7   3  -1   18.70    3.30 
   7   3   1   22.70    6.40 
  -7   3  -1   20.40    4.70 
   9  -3   1   46.90    4.60 
   9  -3   1   42.50    7.00 
   9  -3   1   35.30    7.90 
  -9  -3  -1   31.30    4.90 
  -9  -3  -1   35.00    8.10 
  -9  -3  -1   36.30    5.90 
   9   3   1   35.80    8.80 
  -9   3  -1   35.10    4.00 
  -9   3  -1   37.90    6.50 
  11  -3   1   46.00    4.50 
 -11  -3  -1   43.80   10.30 
 -11  -3  -1   34.00    7.50 
  11  -3   1   41.60    7.20 
  11  -3   1   43.00    9.30 
 -11  -3  -1   34.00    5.50 
  11   3   1   22.00    6.80 
 -11   3  -1   43.80    7.60 
 -11   3  -1   40.70    4.30 
 -13  -3  -1   63.09    9.00 
  13  -3   1   71.19   11.10 
  13  -3   1   80.79    6.30 
 -13  -3  -1   72.59   11.60 
  13  -3   1   73.79   10.30 
 -13  -3  -1   62.19    9.70 
 -13   3  -1   57.99   11.90 
  13   3   1   53.59   11.30 
 -13   3  -1   70.09    6.40 
  15  -3   1    2.10    3.70 
 -15  -3  -1    0.40    3.70 
 -15  -3  -1    6.80    3.90 
 -15  -3  -1    3.30    3.20 
  15  -3   1    8.50    4.50 
  15   3   1    5.20    2.90 
 -15   3  -1    4.30    3.70 
  15   3   1    0.70    2.40 
  17  -3   1   28.60    8.50 
  17  -3   1   40.60   10.60 
 -17  -3  -1   26.10    8.60 
 -17  -3  -1   33.90    8.30 
 -17  -3  -1   27.80    9.00 
  17   3   1   27.60    8.40 
 -17   3  -1   26.20    9.30 
  17   3   1   28.70    5.80 
 -19  -3  -1    5.20    4.20 
  19  -3   1    5.30    5.20 
  19  -3   1    0.90    7.40 
 -19  -3  -1    5.10    3.60 
  19   3   1    7.30    5.00 
 -19   3  -1    3.70    6.10 
 -21  -3  -1    4.60    6.30 
 -21  -3  -1    6.80    5.50 
  21  -3   1    1.00    4.60 
  21   3   1    4.80    5.90 
  20  -4  -1   14.40    7.60 
  20   4  -1   25.40    8.70 
  18  -4  -1    8.10    4.60 
 -18  -4   1   10.60    5.40 
  18   4  -1   -0.90    4.60 
 -16  -4   1   20.50    6.50 
  16  -4  -1   13.50    6.80 
  16  -4  -1   15.90   13.10 
  16   4  -1   27.90    8.00 
  14  -4  -1   77.29   12.10 
  14  -4  -1   87.89   13.50 
 -14  -4   1   98.69   10.90 
  14   4  -1   80.39   13.20 
  12  -4  -1   32.10    8.30 
 -12  -4   1   34.70    6.20 
  12   4  -1   32.00    9.90 
  10  -4  -1   23.70    6.70 
  10  -4  -1   26.40    6.70 
 -10  -4   1   29.60    5.60 
  10   4  -1   21.50    6.90 
   8  -4  -1    8.20    3.30 
   8  -4  -1    7.60    3.50 
  -8  -4   1    8.50    3.00 
  -8   4   1   10.30    2.70 
   8   4  -1   15.00    5.00 
  -8   4   1    8.70    2.80 
   6  -4  -1    7.80    2.80 
  -6  -4   1    2.50    2.30 
   6  -4  -1    3.90    2.40 
  -6   4   1    8.00    2.60 
   6   4  -1    0.70    2.70 
  -6   4   1    7.20    2.80 
   4  -4  -1  227.68   17.40 
  -4  -4   1  217.38   15.30 
   4  -4  -1  211.88   16.10 
  -4  -4   1  223.28   15.30 
  -4   4   1  219.28   17.20 
  -4   4   1  256.97   17.10 
   4   4  -1  239.08   19.70 
   2  -4  -1    2.90    2.20 
  -2  -4   1    7.20    2.30 
  -2  -4   1    3.20    1.70 
   2  -4  -1    9.60    2.50 
   2   4  -1    5.40    3.60 
  -2   4   1    4.50    2.80 
  -2   4   1    4.90    2.80 
   2   4  -1    6.50    3.40 
   0  -4   1  127.79   10.70 
   0  -4   1  130.39   10.30 
   0   4  -1  138.29   12.60 
   0   4   1  108.89   12.20 
   0   4   1  125.59   12.50 
   0   4  -1  125.29   12.70 
   2  -4   1   29.10    5.00 
   2  -4   1   19.70    4.60 
   2   4   1   26.50    6.70 
  -2   4  -1   26.90    6.60 
   4  -4   1   32.10    5.10 
   4  -4   1   25.00    6.00 
   4  -4   1   46.90    6.30 
  -4   4  -1   35.50    5.20 
  -4   4  -1   29.10    6.10 
   4   4   1   31.30    7.40 
  -6  -4  -1    1.70    1.60 
   6  -4   1    2.20    2.30 
   6  -4   1    2.60    1.80 
   6  -4   1    2.70    3.20 
  -6   4  -1    1.60    2.30 
  -6   4  -1    2.30    2.00 
   6   4   1   -1.90    2.00 
   8  -4   1   13.60    4.50 
   8  -4   1   13.40    3.10 
   8  -4   1    9.50    4.60 
  -8  -4  -1   11.10    3.00 
  -8   4  -1    9.30    3.30 
   8   4   1    4.60    4.40 
  -8   4  -1    9.50    2.80 
  10  -4   1    6.80    3.50 
 -10  -4  -1    5.50    2.70 
  10  -4   1   -0.50    2.00 
  10   4   1   -4.60    3.00 
 -10   4  -1    0.20    1.70 
  12  -4   1   11.30    4.10 
 -12  -4  -1   23.20    5.40 
  12  -4   1   17.10    6.70 
  12   4   1   10.30    5.50 
 -14  -4  -1    1.90    3.10 
  14  -4   1    0.70    5.00 
  14  -4   1    4.50    3.70 
  14   4   1    4.20    4.20 
 -16  -4  -1    9.80    5.30 
  16  -4   1    6.50    4.60 
  16  -4   1   18.90    8.40 
  16   4   1   26.90    7.80 
  18  -4   1   11.00    6.60 
 -18  -4  -1    7.60    6.70 
  18   4   1    8.30    6.60 
  20  -4   1    5.40    8.10 
  20   4   1   -6.20    6.10 
  17  -5  -1   12.20    6.30 
  17   5  -1   17.40    7.50 
  15  -5  -1   -2.00    3.90 
 -15  -5   1   -3.70    4.30 
  15   5  -1    9.60    5.70 
  13  -5  -1   16.80    6.00 
 -13  -5   1   17.40    5.00 
  13  -5  -1    7.70    6.50 
  13   5  -1   11.60    6.20 
  11  -5  -1    4.20    2.80 
  11  -5  -1    1.90    5.20 
 -11  -5   1    0.80    2.40 
  11   5  -1    5.10    4.80 
   9  -5  -1   -0.10    2.30 
  -9  -5   1   -0.70    2.40 
   9  -5  -1    6.70    3.80 
   9   5  -1    2.30    3.30 
  -9   5   1   -1.70    1.50 
  -9   5   1   -1.10    2.30 
   7  -5  -1    7.90    4.80 
   7  -5  -1    8.70    3.40 
  -7  -5   1   11.40    3.20 
   7   5  -1    5.90    5.10 
  -7   5   1   14.20    4.40 
  -7   5   1    3.30    2.70 
   5  -5  -1   42.70    6.70 
   5  -5  -1   62.89    8.60 
  -5  -5   1   40.10    5.80 
  -5  -5   1   52.89    6.00 
  -5   5   1   66.99    7.40 
  -5   5   1   74.29    8.80 
   5   5  -1   59.89   11.30 
   3  -5  -1   16.20    4.90 
   3  -5  -1   24.30    4.80 
  -3  -5   1   20.80    4.50 
   3   5  -1   20.40    6.70 
  -3   5   1   21.60    5.50 
   1  -5  -1   19.90    4.50 
  -1  -5   1   17.60    4.50 
   1  -5  -1   11.10    3.70 
   1   5  -1   15.50    4.80 
  -1   5   1   18.00    5.20 
   1  -5   1    5.00    2.20 
   1  -5   1    7.30    3.20 
   1   5   1    1.80    3.10 
  -1   5  -1    1.70    2.60 
   3  -5   1   57.79    7.40 
   3  -5   1   69.29    9.00 
   3   5   1   48.40    9.80 
  -3   5  -1   61.99    8.10 
   5  -5   1    3.50    3.40 
   5  -5   1   10.60    4.10 
  -5   5  -1    3.80    2.70 
   5   5   1   10.00    4.50 
  -5   5  -1   10.30    3.90 
  -7  -5  -1    6.80    2.40 
   7  -5   1    4.50    3.10 
   7  -5   1    8.50    4.30 
   7   5   1    0.90    3.10 
  -7   5  -1   10.90    4.00 
  -7   5  -1    2.50    2.90 
   9  -5   1    1.60    4.60 
   9  -5   1    4.30    3.20 
  -9   5  -1    2.60    3.10 
   9   5   1    4.10    3.70 
  -9   5  -1   -0.10    1.80 
  11  -5   1   30.50    9.50 
 -11  -5  -1   30.50    6.00 
  11  -5   1   23.70    7.50 
 -11   5  -1   40.60    8.60 
  11   5   1   36.00    9.90 
 -11   5  -1   32.00    4.10 
 -13  -5  -1   22.00    5.70 
  13  -5   1   19.20    6.40 
  13   5   1   20.20    8.30 
 -15  -5  -1    1.30    3.90 
  15  -5   1    1.70    5.20 
  15   5   1    7.90    5.90 
  12  -6  -1    8.50    5.60 
 -12  -6   1   10.50    5.40 
  12   6  -1   -0.80    5.00 
  10  -6  -1    0.10    2.60 
 -10  -6   1    0.80    3.30 
  10   6  -1   -2.10    5.20 
   8  -6  -1    1.20    4.60 
   8   6  -1   -4.10    3.40 
   6  -6  -1    7.50    5.00 
   6  -6  -1    4.70    3.00 
  -6   6   1   -1.00    2.40 
   6   6  -1    2.30    3.70 
   4  -6  -1   14.60    4.90 
   4  -6  -1   16.80    4.60 
  -4   6   1   17.40    4.80 
   4   6  -1    7.30    4.90 
  -2  -6   1   11.00    3.40 
  -2  -6   1    6.50    2.10 
   2  -6  -1    3.50    2.00 
  -2   6   1    3.00    3.70 
   2   6  -1    1.90    3.60 
   0  -6   1    4.90    3.30 
   0  -6   1   -0.30    2.10 
   0   6  -1    6.00    5.70 
   2  -6   1    4.60    2.00 
   2   6   1    9.10    4.40 
  -2   6  -1   -2.00    3.10 
   4  -6   1   21.60    5.90 
   4  -6   1   13.30    4.30 
  -4   6  -1   10.40    4.70 
   4   6   1   18.90    6.60 
   6  -6   1   -1.00    2.80 
   6  -6   1    7.80    5.10 
   6   6   1   -5.60    3.00 
  -6   6  -1    2.00    3.30 
   8  -6   1   -0.90    7.10 
   8  -6   1    6.10    2.70 
   8   6   1   -0.80    3.90 
  -8   6  -1    4.90    2.60 
 -10  -6  -1    4.70    3.30 
  10  -6   1    6.20    4.30 
  10   6   1    5.60    5.60 
  26   0  -2   -9.50    4.90 
  24   0  -2    5.50    5.80 
  24   0  -2    9.00    6.10 
 -22   0   2    8.80    5.80 
  22   0  -2   16.50    5.50 
  22   0  -2   15.70    6.50 
 -22   0   2   18.60    6.30 
  20   0  -2    8.10    3.50 
 -20   0   2    2.70    4.30 
 -20   0   2    0.40    2.90 
  20   0  -2    6.80    3.80 
 -20   0   2    7.30    5.60 
  18   0  -2   45.90   10.30 
 -18   0   2   44.00    9.50 
 -18   0   2   47.10    9.20 
  18   0  -2   45.20    6.90 
  18   0  -2   49.90    7.30 
 -18   0   2   29.60    8.90 
  16   0  -2  542.55   38.40 
 -16   0   2  505.75   35.80 
 -16   0   2  600.14   38.50 
 -16   0   2  521.35   40.20 
  16   0  -2  517.95   40.40 
  16   0  -2  522.45   35.20 
  16   0  -2  587.34   39.60 
  14   0  -2  291.17   19.50 
 -14   0   2  323.17   23.20 
  14   0  -2  281.27   22.70 
  14   0  -2  271.97   20.40 
  14   0  -2  306.37   24.20 
 -14   0   2  276.47   24.30 
 -14   0   2  270.07   20.80 
  12   0  -2  145.39   13.90 
  12   0  -2  166.18   12.90 
  12   0  -2  157.98   14.80 
  12   0  -2  169.28   12.20 
 -12   0   2  144.69   12.60 
 -12   0   2  150.28   15.20 
 -12   0   2  183.28   14.60 
 -10   0   2  162.08   14.70 
 -10   0   2  153.88   13.30 
 -10   0   2  172.78   12.60 
  10   0  -2  153.18   13.90 
  10   0  -2  178.48   14.00 
  10   0  -2  159.48   12.20 
  10   0  -2  160.88   11.70 
   8   0  -2  170.68   10.80 
  -8   0   2  141.09   11.30 
   8   0  -2  151.08   12.20 
  -8   0   2  132.59   12.10 
   8   0  -2  132.19   10.80 
   8   0  -2  136.19   11.30 
  -8   0   2  126.39   10.10 
  -6   0   2  133.59   10.90 
   6   0  -2  153.38    9.60 
   6   0  -2  140.29   10.90 
  -6   0   2  139.89    9.50 
   6   0  -2  133.89   10.50 
  -6   0   2  142.89   10.30 
   6   0  -2  126.39    9.20 
  -4   0   2  334.97   18.90 
   4   0  -2  336.17   18.90 
   4   0  -2  337.07   19.00 
   4   0  -2  338.37   19.80 
  -4   0   2  324.87   19.70 
   4   0  -2  336.77   20.20 
  -2   0   2    0.00    0.20 
   0   0  -2   -0.10    0.20 
   0   0  -2   -0.10    0.30 
   0   0   2   -0.20    0.20 
   2   0   2 2489.55  137.59 
  -2   0  -2 2493.95  137.29 
   2   0   2 2731.13  137.59 
   2   0   2 2611.54  136.59 
  -2   0  -2 2614.94  136.79 
   4   0   2  334.97   20.20 
  -4   0  -2  291.37   20.00 
  -4   0  -2  298.97   18.50 
   4   0   2  337.97   18.50 
  -4   0  -2  308.67   19.30 
   4   0   2  283.47   19.30 
  -6   0  -2   42.60    5.80 
  -6   0  -2   41.90    4.70 
   6   0   2   42.70    5.60 
   6   0   2   35.30    5.00 
  -6   0  -2   41.40    5.00 
   6   0   2   40.20    4.10 
   8   0   2 1415.66   82.19 
  -8   0  -2 1584.34   81.19 
  -8   0  -2 1566.54   82.49 
  -8   0  -2 1394.96   83.59 
   8   0   2 1337.47   79.19 
   8   0   2 1443.96   83.09 
  10   0   2    7.10    3.00 
 -10   0  -2    4.60    2.60 
 -10   0  -2    3.80    2.20 
  10   0   2    3.70    2.30 
 -10   0  -2    3.00    2.30 
  10   0   2    4.70    1.90 
  12   0   2  214.68   15.50 
 -12   0  -2  218.48   18.30 
 -12   0  -2  187.58   19.50 
  12   0   2  224.98   19.60 
 -12   0  -2  247.68   18.20 
 -14   0  -2   90.59   11.10 
  14   0   2  102.49   19.70 
  14   0   2   72.39   10.80 
 -14   0  -2   75.79   12.10 
 -14   0  -2   79.59   10.20 
  14   0   2  101.19    9.00 
  16   0   2   -2.80    3.30 
 -16   0  -2    3.30    3.70 
 -16   0  -2    9.00    4.00 
 -16   0  -2    2.70    2.90 
  18   0   2   51.29   11.00 
 -18   0  -2   61.29   14.00 
 -18   0  -2   63.09   12.30 
 -18   0  -2   54.79   10.90 
 -20   0  -2   -4.60    5.10 
  20   0   2    4.70    5.40 
 -20   0  -2    6.30    4.60 
  22   0   2    2.10    5.40 
 -22   0  -2   -4.40    5.90 
 -22   0  -2   -4.40    2.90 
  22   0   2   -2.50    4.90 
 -24   0  -2   15.40    9.90 
  24   0   2   25.00    8.40 
 -24   0  -2   33.90    9.30 
  25  -1  -2    1.70    6.80 
  25  -1  -2   10.20    5.10 
  25   1  -2   13.00    7.10 
 -23  -1   2    5.30    7.20 
  23  -1  -2   11.30    6.30 
 -23  -1   2   18.20    6.20 
  23  -1  -2   12.40    4.80 
  23   1  -2   -1.40    5.50 
  23   1  -2   24.40    8.10 
  21  -1  -2   17.40    5.10 
 -21  -1   2   23.80    7.30 
 -21  -1   2   23.90    8.30 
  21  -1  -2   23.90    7.10 
 -21  -1   2   23.50    7.90 
  21  -1  -2   16.50    4.20 
 -21   1   2   13.20    5.10 
  21   1  -2   22.00    7.00 
 -21   1   2   13.20    6.90 
 -19  -1   2   21.80    6.70 
  19  -1  -2   34.50    4.70 
 -19  -1   2   17.00    6.60 
 -19  -1   2   28.50    7.60 
  19  -1  -2   29.20    5.90 
  19  -1  -2   16.60    6.40 
 -19   1   2   30.30    9.40 
  19   1  -2   21.80    6.90 
 -19   1   2   29.20    5.60 
  19   1  -2   22.60    6.50 
  17  -1  -2  440.96   25.30 
 -17  -1   2  434.16   31.30 
  17  -1  -2  392.76   27.10 
 -17  -1   2  408.66   34.00 
  17  -1  -2  381.26   31.70 
 -17  -1   2  394.06   30.90 
  17  -1  -2  460.85   34.10 
 -17   1   2  434.46   28.10 
 -17   1   2  486.85   38.00 
 -17   1   2  400.06   34.10 
  17   1  -2  391.46   30.30 
  17   1  -2  396.76   31.10 
  15  -1  -2   32.50    8.10 
 -15  -1   2   35.60    8.20 
  15  -1  -2   26.00    4.30 
 -15  -1   2   21.80    6.90 
  15  -1  -2   28.50    7.60 
 -15  -1   2   22.50    5.90 
  15  -1  -2   27.20    3.60 
 -15   1   2   18.20    6.30 
 -15   1   2   23.30    5.00 
  15   1  -2   28.70    6.00 
  15   1  -2   25.10    6.70 
  15   1  -2   27.60    6.50 
 -15   1   2   32.10    7.10 
  13  -1  -2  314.97   17.40 
 -13  -1   2  259.97   21.00 
  13  -1  -2  304.77   23.60 
  13  -1  -2  267.67   22.20 
 -13  -1   2  269.37   26.30 
  13   1  -2  270.07   21.70 
 -13   1   2  258.27   18.40 
  13   1  -2  315.07   21.50 
 -13   1   2  256.87   23.20 
  13   1  -2  274.77   21.40 
 -13   1   2  319.17   22.70 
 -11  -1   2  436.06   30.00 
  11  -1  -2  436.86   29.30 
 -11  -1   2  415.26   28.00 
 -11  -1   2  412.66   28.50 
  11  -1  -2  463.25   30.50 
  11  -1  -2  376.36   23.70 
  11   1  -2  380.56   28.10 
 -11   1   2  393.96   29.90 
 -11   1   2  426.46   25.20 
  11   1  -2  460.65   28.80 
  11   1  -2  434.36   27.80 
  11   1  -2  391.56   27.70 
 -11   1   2  498.45   29.60 
  -9  -1   2  139.39   12.40 
   9  -1  -2  161.08   13.30 
   9  -1  -2  139.29    8.40 
  -9  -1   2  122.89   11.00 
   9  -1  -2  152.98   12.50 
  -9  -1   2  136.99   11.90 
   9   1  -2  134.09   11.40 
   9   1  -2  130.99   11.60 
  -9   1   2  136.19   13.10 
   9   1  -2  144.39   12.00 
   9   1  -2  127.69   11.30 
  -9   1   2  133.09   11.60 
  -7  -1   2  139.09   11.20 
   7  -1  -2  137.39   11.00 
   7  -1  -2  125.69   11.20 
  -7  -1   2  121.99   10.70 
   7   1  -2  136.89   11.00 
   7   1  -2  135.09   10.70 
  -7   1   2  131.99   11.30 
  -7   1   2  140.29   10.80 
   7   1  -2  135.89   10.20 
   7   1  -2  125.19   10.60 
  -5  -1   2  894.21   53.99 
   5  -1  -2  907.71   53.79 
  -5   1   2 1035.40   53.89 
   5   1  -2  992.10   53.79 
   5   1  -2 1084.09   54.99 
   5   1  -2 1006.50   53.29 
   5   1  -2  866.81   54.09 
   3  -1  -2 8090.09  389.66 
   3  -1  -2 7176.78  388.56 
  -3  -1   2 7269.07  391.86 
  -3  -1   2 7338.57  389.66 
  -3   1   2 7296.37  388.46 
  -3   1   2 7341.67  389.26 
   3   1  -2 7585.14  389.66 
  -3   1   2 7234.68  388.46 
   3   1  -2 7495.85  390.66 
   1  -1  -2 9083.29  506.25 
  -1  -1   2 9856.71  505.85 
   1   1  -2 9521.65  505.35 
   1   1  -2 9759.02  505.75 
  -1   1   2 9999.00  505.25 
  -1  -1  -2   32.70    3.60 
   1  -1   2   27.10    3.30 
   1  -1   2   34.00    3.20 
  -1   1  -2   25.80    2.90 
  -1   1  -2   27.90    3.20 
   1   1   2   26.60    3.30 
  -1   1  -2   32.00    3.70 
  -3  -1  -2   51.49    5.50 
  -3  -1  -2   51.89    4.80 
   3  -1   2   57.79    6.00 
   3  -1   2   60.29    4.50 
   3  -1   2   45.60    5.20 
  -3  -1  -2   53.29    4.50 
   3   1   2   51.19    4.10 
  -3   1  -2   46.20    5.00 
   3   1   2   59.69    4.40 
  -3   1  -2   54.99    5.90 
  -3   1  -2   54.89    4.30 
   3   1   2   53.09    5.30 
   5  -1   2  121.89   10.80 
   5  -1   2  112.59    9.70 
  -5  -1  -2  115.69    9.90 
  -5  -1  -2  112.79    8.90 
   5  -1   2  114.69    7.80 
  -5  -1  -2  113.59    9.50 
  -5   1  -2  119.09    7.90 
   5   1   2  118.09    8.90 
  -5   1  -2  107.29   10.30 
   5   1   2  106.29    9.10 
  -5   1  -2  115.19    9.70 
   5   1   2  118.59    8.60 
   7  -1   2  184.48   15.10 
   7  -1   2  177.98   16.40 
  -7  -1  -2  206.58   15.50 
   7  -1   2  185.38   12.00 
  -7  -1  -2  196.48   15.50 
   7   1   2  187.68   14.00 
  -7   1  -2  198.98   16.40 
  -7   1  -2  201.78   12.80 
   7   1   2  192.68   14.30 
   7   1   2  206.38   14.20 
  -7   1  -2  180.28   14.70 
   9  -1   2  150.78    9.90 
  -9  -1  -2  130.39   12.00 
   9  -1   2  152.28   14.30 
  -9  -1  -2  150.78   13.30 
   9  -1   2  139.89   13.20 
  -9  -1  -2  160.78   14.20 
  -9   1  -2  136.39   10.70 
   9   1   2  147.79   12.70 
   9   1   2  130.19   11.50 
   9   1   2  146.69   12.30 
  -9   1  -2  136.49   12.70 
  -9   1  -2  134.19   14.10 
 -11  -1  -2  378.66   27.90 
 -11  -1  -2  374.26   27.10 
 -11  -1  -2  375.06   29.10 
  11  -1   2  423.56   30.00 
  11  -1   2  355.76   27.80 
  11  -1   2  430.26   23.70 
 -11   1  -2  367.46   29.80 
  11   1   2  428.36   26.50 
 -11   1  -2  370.96   25.00 
  11   1   2  361.06   26.60 
 -11   1  -2  433.26   28.90 
  11   1   2  395.36   27.60 
  13  -1   2   17.10    3.40 
 -13  -1  -2   15.10    4.90 
 -13  -1  -2   12.00    4.10 
  13  -1   2   12.40    5.20 
  13  -1   2   14.20    5.60 
 -13  -1  -2   17.10    6.10 
  13   1   2    6.90    3.90 
 -13   1  -2   10.50    3.70 
 -13   1  -2    3.70    4.40 
  15  -1   2  213.58   21.10 
  15  -1   2  199.38   15.30 
  15  -1   2  195.98   20.10 
 -15  -1  -2  245.58   20.20 
 -15  -1  -2  196.38   19.40 
 -15  -1  -2  193.38   21.10 
 -15   1  -2  222.58   22.50 
  15   1   2  239.78   20.40 
 -15   1  -2  219.28   20.30 
 -17  -1  -2   64.99    9.40 
  17  -1   2   67.89    6.70 
 -17  -1  -2   55.69   13.10 
  17  -1   2   56.99   11.90 
 -17   1  -2   51.09    7.90 
  17   1   2   43.80    9.50 
 -17   1  -2   44.70   15.30 
 -19  -1  -2   17.10    6.20 
  19  -1   2    7.90    5.30 
 -19  -1  -2   16.10    6.80 
 -19  -1  -2   13.50    7.20 
  19   1   2    8.20    5.10 
  19   1   2   11.30    5.50 
 -19   1  -2   -2.80    5.20 
 -19   1  -2    7.20    3.70 
  21  -1   2   -5.50    3.30 
 -21  -1  -2   -4.80    3.50 
 -21  -1  -2    0.00    5.50 
 -21  -1  -2   10.90    6.30 
  21   1   2    3.20    4.40 
 -21   1  -2   -0.20    4.60 
 -21   1  -2   -0.80    3.60 
  21   1   2   -3.30    3.60 
  23  -1   2   26.40    8.50 
  23  -1   2   29.00    8.80 
 -23  -1  -2   18.20    7.60 
 -23  -1  -2   28.90    9.60 
 -23   1  -2   32.60   11.00 
 -23   1  -2   13.70    6.60 
  23   1   2   21.90    7.80 
  24  -2  -2   19.10    5.10 
  24  -2  -2   11.30    7.50 
  24   2  -2   21.10    8.00 
  22  -2  -2   56.69    5.80 
 -22  -2   2   43.00   10.80 
  22  -2  -2   39.60   10.70 
  22   2  -2   32.70   11.10 
  22   2  -2   47.10   11.00 
  20  -2  -2   32.60   11.70 
 -20  -2   2   11.10    5.90 
 -20  -2   2   25.10    6.50 
  20  -2  -2   17.90    6.80 
 -20  -2   2   14.70    6.30 
  20  -2  -2   21.90    3.30 
  20   2  -2   28.30    9.20 
  20   2  -2   15.50    4.80 
  18  -2  -2   14.50    5.10 
 -18  -2   2   10.60    5.10 
  18  -2  -2    4.80    4.80 
 -18  -2   2    6.90    4.30 
 -18  -2   2   11.20    5.10 
  18  -2  -2    6.40    1.90 
  18   2  -2   12.30    5.70 
 -18   2   2   10.30    2.50 
  18   2  -2   10.30    3.10 
 -18   2   2    2.20    4.50 
  16  -2  -2   60.29   10.00 
  16  -2  -2   58.49    9.90 
 -16  -2   2   68.09    9.10 
 -16  -2   2   48.00   10.30 
 -16  -2   2   40.90   10.00 
 -16   2   2   43.90   10.10 
  16   2  -2   49.40    7.60 
  16   2  -2   59.69   11.30 
  14  -2  -2    7.70    4.30 
  14  -2  -2    3.80    3.50 
 -14  -2   2    9.80    4.90 
 -14  -2   2    7.70    2.80 
 -14  -2   2   11.30    4.90 
  14   2  -2    6.70    2.70 
  14   2  -2    7.30    3.20 
 -14   2   2    4.70    5.30 
 -12  -2   2  111.39   15.10 
 -12  -2   2  112.09   12.60 
 -12  -2   2  115.89   12.60 
  12  -2  -2  105.09   12.00 
  12  -2  -2  129.59   13.50 
 -12   2   2  140.79   12.60 
 -12   2   2  106.09   12.50 
  12   2  -2  114.79   12.60 
  12   2  -2  112.89   10.50 
 -10  -2   2   31.10    7.00 
 -10  -2   2   28.60    4.90 
  10  -2  -2   33.90    8.30 
  10  -2  -2   28.10    6.60 
 -10  -2   2   27.10    6.20 
  10   2  -2   35.70    4.60 
  10   2  -2   23.50    5.80 
 -10   2   2   33.40    5.20 
  10   2  -2   22.60    4.70 
  10   2  -2   25.00    6.00 
  -8  -2   2  105.39    9.30 
   8  -2  -2   97.89    9.70 
  -8   2   2  128.69   10.20 
   8   2  -2   94.89   10.50 
   8   2  -2  113.09    9.00 
   8   2  -2  108.09   10.80 
   6  -2  -2  123.79   10.70 
  -6  -2   2  114.09   10.60 
   6  -2  -2  124.39   10.10 
  -6  -2   2  121.29    9.50 
   6   2  -2  127.39   11.30 
   6   2  -2  126.39    8.60 
  -6   2   2  121.49    9.40 
   6   2  -2  118.79    8.30 
   6   2  -2  126.59   11.50 
   4  -2  -2  219.48   14.20 
  -4  -2   2  227.28   16.10 
   4  -2  -2  221.08   15.10 
  -4  -2   2  220.08   14.00 
  -4   2   2  219.78   13.10 
  -4   2   2  220.48   13.50 
  -4   2   2  224.28   13.70 
   4   2  -2  214.98   16.20 
   4   2  -2  211.38   15.90 
   2  -2  -2  103.19    6.90 
  -2  -2   2  105.79    9.10 
  -2  -2   2  107.59    8.00 
  -2  -2   2  117.09    8.20 
  -2   2   2  111.79    8.40 
   2   2  -2  103.09    9.10 
   0  -2   2  549.54   32.20 
   0  -2   2  616.24   33.30 
   0  -2  -2  570.14   33.60 
   0  -2   2  543.35   32.70 
   0   2   2  537.65   33.00 
   0   2  -2  563.54   31.60 
   0   2   2  553.84   33.30 
   0   2  -2  559.54   32.90 
   2  -2   2  190.48   13.50 
   2  -2   2  207.98   14.80 
  -2  -2  -2  197.38   15.20 
   2  -2   2  211.18   14.30 
  -2   2  -2  203.98   13.50 
  -2   2  -2  214.48   13.50 
  -2   2  -2  206.58   14.20 
   2   2   2  203.88   14.80 
   2   2   2  194.68   15.00 
   4  -2   2  142.89   11.80 
  -4  -2  -2  154.48   10.30 
  -4  -2  -2  143.09   12.70 
  -4  -2  -2  139.09    9.60 
   4  -2   2  147.69   10.20 
  -4   2  -2  164.08   12.60 
  -4   2  -2  145.79   11.30 
   4   2   2  134.49   11.80 
  -4   2  -2  151.58   10.00 
   6  -2   2   79.39    9.40 
  -6  -2  -2   93.59    9.80 
   6  -2   2   87.69    9.00 
  -6  -2  -2   79.89    7.30 
  -6  -2  -2  102.29    8.70 
   6  -2   2   85.69    6.70 
   6   2   2   84.99    8.80 
  -6   2  -2   85.69    9.50 
  -6   2  -2   81.69    8.50 
  -6   2  -2   77.79    6.30 
   8  -2   2   54.39    7.50 
  -8  -2  -2   55.89    8.20 
  -8  -2  -2   51.29    7.10 
   8  -2   2   69.19    5.50 
   8  -2   2   57.59    8.10 
  -8   2  -2   68.49    7.70 
  -8   2  -2   60.59    5.30 
  -8   2  -2   52.19    8.10 
   8   2   2   59.79    5.50 
   8   2   2   52.59    7.20 
   8   2   2   56.99    5.70 
 -10  -2  -2   67.69    7.90 
  10  -2   2   73.39    9.90 
 -10  -2  -2   54.19    8.60 
  10  -2   2   73.19    9.40 
 -10  -2  -2   57.79    8.40 
  10  -2   2   59.09    5.70 
 -10   2  -2   60.89    9.30 
 -10   2  -2   63.49    6.00 
 -10   2  -2   68.69    8.80 
  10   2   2   50.79    6.30 
 -12  -2  -2   99.19   12.00 
  12  -2   2   82.39    7.00 
 -12  -2  -2   89.49    9.80 
  12  -2   2   65.19   10.10 
 -12  -2  -2   96.09   11.90 
  12  -2   2   79.69   11.30 
 -12   2  -2   77.99    7.50 
  12   2   2   71.29    8.30 
 -12   2  -2   73.99   11.30 
 -14  -2  -2   56.79   11.50 
  14  -2   2   56.69   10.00 
  14  -2   2   54.19    9.40 
  14  -2   2   53.39    5.90 
 -14  -2  -2   45.00   10.90 
  14   2   2   50.59   10.40 
 -14   2  -2   74.19   11.40 
 -14   2  -2   57.79    6.70 
  14   2   2   58.89    9.20 
 -16  -2  -2   18.60    6.50 
  16  -2   2   11.90    5.80 
 -16  -2  -2   14.90    5.60 
  16  -2   2    7.80    3.20 
 -16  -2  -2   22.60    5.60 
  16  -2   2   14.20    5.70 
  16   2   2    8.40    5.00 
  16   2   2   22.90    7.10 
 -16   2  -2   10.70    3.70 
 -16   2  -2   16.10    6.70 
 -18  -2  -2   10.50    6.60 
  18  -2   2    5.70    3.30 
 -18  -2  -2   19.60    5.90 
 -18  -2  -2    4.80    5.30 
  18  -2   2   12.50    5.80 
  18   2   2   11.20    5.30 
 -18   2  -2   10.10    6.40 
  18   2   2    4.80    3.70 
 -18   2  -2    2.30    4.00 
 -20  -2  -2   23.50    8.10 
 -20  -2  -2   23.70    9.40 
  20  -2   2   31.90    9.30 
  20  -2   2   22.80    5.70 
 -20  -2  -2   25.80    7.80 
  20   2   2   26.60    9.10 
 -20   2  -2   46.10   11.90 
 -20   2  -2   35.60    6.80 
  22  -2   2    1.10    6.50 
 -22  -2  -2    5.00    5.50 
 -22  -2  -2   10.00    6.10 
 -22   2  -2    7.20    5.80 
 -22   2  -2   -3.40    3.40 
  22   2   2    0.90    4.70 
  23  -3  -2    8.20    7.20 
  23   3  -2    3.60   11.60 
  21  -3  -2   31.10    9.00 
 -21  -3   2   36.40   10.90 
  21   3  -2   32.30    9.30 
  19  -3  -2   -2.00    6.80 
  19  -3  -2    9.20    4.00 
  19   3  -2    1.50    4.20 
  19   3  -2    5.40    5.90 
 -17  -3   2   17.80    6.40 
  17  -3  -2    4.80    4.60 
  17  -3  -2   28.40    7.50 
  17   3  -2   14.10    4.40 
  17   3  -2   13.40    5.70 
  15  -3  -2    2.60    3.90 
  15  -3  -2    3.00    3.90 
 -15  -3   2    6.90    3.60 
  15   3  -2    7.50    3.10 
  15   3  -2   11.20    4.30 
  13  -3  -2   53.69    8.70 
 -13  -3   2   64.29    8.40 
  13  -3  -2   57.09    9.20 
  13   3  -2   57.59    6.20 
  13   3  -2   64.59   10.00 
  11  -3  -2    3.60    2.60 
  11  -3  -2    1.80    2.10 
 -11  -3   2    1.90    2.00 
  11   3  -2    4.60    2.90 
  -9  -3   2   63.59    7.10 
   9  -3  -2   66.99    8.90 
   9  -3  -2   62.89    8.10 
   9   3  -2   64.29    9.40 
   7  -3  -2  110.19   10.70 
  -7  -3   2  105.19    9.50 
  -7   3   2  126.29    9.50 
  -7   3   2  142.89    9.30 
   7   3  -2  129.59   12.90 
  -7   3   2  120.09    8.40 
   7   3  -2  120.19   12.40 
   5  -3  -2  218.98   16.40 
  -5  -3   2  249.88   18.30 
   5  -3  -2  218.68   15.40 
  -5  -3   2  217.18   14.90 
   5   3  -2  225.28   18.10 
  -5   3   2  215.68   14.70 
  -5   3   2  215.68   15.00 
   5   3  -2  240.98   18.80 
   3  -3  -2   33.70    4.30 
  -3  -3   2   35.40    4.40 
  -3  -3   2   36.50    4.40 
  -3  -3   2   37.70    5.80 
   3  -3  -2   34.90    4.30 
  -3   3   2   36.80    4.90 
   3   3  -2   47.20    8.10 
  -3   3   2   31.90    4.60 
   3   3  -2   37.40    7.00 
  -1  -3   2    3.20    2.00 
  -1  -3   2    8.70    3.20 
  -1  -3   2    7.10    2.40 
  -1   3   2   13.70    3.60 
   1   3  -2    8.50    3.10 
   1   3  -2    5.30    2.60 
  -1   3   2    4.50    2.50 
  -1  -3  -2  125.79   12.50 
   1  -3   2  143.19   11.40 
   1  -3   2  173.98   12.70 
   1  -3   2  141.49   11.70 
   1   3   2  151.78   12.80 
  -1   3  -2  159.28   12.10 
   1   3   2  140.69   12.80 
   3  -3   2  615.64   33.20 
   3  -3   2  515.15   32.90 
  -3   3  -2  558.04   31.30 
  -3   3  -2  532.05   32.00 
  -3   3  -2  510.35   31.60 
   3   3   2  463.05   36.00 
   5  -3   2   81.39    9.20 
  -5  -3  -2   85.99    6.90 
  -5  -3  -2   71.79    9.90 
   5  -3   2  111.79   11.10 
  -5  -3  -2   96.69    7.70 
   5  -3   2  107.69    8.60 
   5   3   2   99.19   11.00 
  -5   3  -2  110.59   10.50 
  -5   3  -2   89.39    7.80 
  -5   3  -2   92.59    8.60 
   5   3   2   73.49    9.50 
   7  -3   2   31.80    5.70 
  -7  -3  -2   41.10    9.10 
  -7  -3  -2   34.60    5.10 
   7  -3   2   37.60    4.40 
  -7  -3  -2   24.80    3.90 
  -7   3  -2   35.90    4.10 
   7   3   2   31.10    7.20 
  -7   3  -2   23.50    5.90 
  -9  -3  -2    5.20    2.00 
   9  -3   2   -1.80    2.40 
   9  -3   2    0.20    1.60 
  -9  -3  -2   -0.10    2.50 
  -9  -3  -2    3.60    2.30 
   9  -3   2    5.50    3.40 
   9   3   2    4.40    2.90 
  -9   3  -2    3.70    3.00 
  -9   3  -2    3.10    1.90 
 -11  -3  -2   67.69    8.20 
 -11  -3  -2   51.49    8.20 
  11  -3   2   48.10    9.90 
  11  -3   2   62.49    5.80 
  11  -3   2   75.29   10.40 
 -11  -3  -2   46.90   10.70 
  11   3   2   42.90    9.60 
 -11   3  -2   53.49    9.00 
 -11   3  -2   63.89    6.00 
  13  -3   2    5.10    4.50 
  13  -3   2   14.00    5.30 
  13  -3   2    8.10    2.30 
 -13  -3  -2    7.30    3.40 
 -13  -3  -2    8.80    4.20 
 -13  -3  -2    7.40    3.70 
 -13   3  -2    2.70    2.20 
 -13   3  -2    6.20    4.10 
  13   3   2   -1.00    3.90 
 -15  -3  -2   62.99   12.70 
  15  -3   2   64.59   10.60 
  15  -3   2   74.69   12.00 
  15  -3   2   69.09    6.60 
 -15  -3  -2   50.99   12.10 
 -15  -3  -2   75.79   10.70 
  15   3   2   66.79    7.90 
  15   3   2   53.69   12.20 
 -15   3  -2   54.59   12.00 
 -15   3  -2   71.49    7.00 
 -17  -3  -2   13.20    6.50 
  17  -3   2   10.10    2.90 
 -17  -3  -2   14.10    6.60 
 -17  -3  -2    5.20    5.20 
  17  -3   2    3.80    5.00 
  17   3   2    9.30    4.70 
 -17   3  -2   10.50    6.10 
 -17   3  -2    5.60    2.60 
 -19  -3  -2    2.80    4.90 
  19  -3   2   16.10    7.40 
 -19  -3  -2   11.20    4.90 
 -19   3  -2    6.80    3.10 
 -19   3  -2    9.20    6.90 
  19   3   2    6.00    5.20 
  21  -3   2   29.70    8.60 
 -21  -3  -2   15.10    8.60 
 -21  -3  -2    8.20    6.60 
  21   3   2   16.30   11.90 
  20  -4  -2   34.40    9.10 
  20   4  -2   18.60    9.60 
  18  -4  -2   16.90   10.80 
 -18  -4   2   13.40    6.20 
  18  -4  -2    9.00    5.60 
  16  -4  -2   13.60    6.10 
 -16  -4   2   24.80    6.50 
  16  -4  -2   26.30    8.70 
  16   4  -2    9.10    5.90 
  14  -4  -2    9.90    5.20 
 -14  -4   2   10.20    4.10 
  14  -4  -2    5.60    4.40 
  14   4  -2   11.40    6.10 
  12  -4  -2   53.89   12.30 
 -12  -4   2   78.09    9.10 
  12  -4  -2   69.39   10.70 
  12   4  -2   57.19   11.90 
  10  -4  -2   14.90    6.70 
 -10  -4   2   17.10    4.30 
  10  -4  -2   13.70    4.90 
  10   4  -2   19.50    6.60 
  -8  -4   2   13.20    3.40 
   8  -4  -2   22.80    5.20 
   8  -4  -2    8.30    3.50 
  -8   4   2   15.00    3.30 
  -8   4   2   15.80    3.10 
   8   4  -2   13.20    4.80 
   6  -4  -2  102.49   11.00 
   6  -4  -2  115.09   10.60 
  -6  -4   2  112.69    9.70 
  -6   4   2  112.49   10.10 
   6   4  -2  112.59   13.10 
  -6   4   2  129.19   10.00 
  -4  -4   2   20.50    3.60 
   4  -4  -2   29.00    5.50 
   4  -4  -2   23.10    3.80 
  -4  -4   2   25.10    4.10 
  -4   4   2   28.10    5.40 
   4   4  -2   22.90    6.10 
  -4   4   2   16.50    4.60 
  -2  -4   2    2.60    1.30 
   2  -4  -2    4.80    1.60 
  -2  -4   2    0.50    1.50 
   2  -4  -2    1.50    1.10 
  -2  -4   2   -2.90    3.70 
   2   4  -2    0.00    1.80 
  -2   4   2    2.00    2.00 
  -2   4   2   -0.10    2.50 
   2   4  -2   -2.40    2.50 
   0  -4   2   84.89    8.70 
   0  -4   2   87.09    8.30 
   0   4   2   76.59    9.60 
   0   4  -2   80.29   10.20 
   0   4   2   77.49    9.60 
   0   4  -2   92.99    9.90 
   2  -4   2  106.99   11.00 
   2  -4   2   98.29    9.90 
   2  -4   2  115.29   11.00 
  -2   4  -2  111.09   11.70 
  -2   4  -2  107.69   12.10 
   2   4   2  110.79   12.30 
   4  -4   2    3.50    3.00 
   4  -4   2   10.40    3.70 
   4  -4   2    3.20    2.30 
   4   4   2    7.90    3.70 
  -4   4  -2    6.00    3.80 
  -4   4  -2    8.40    3.20 
   6  -4   2    3.90    2.50 
   6  -4   2    1.50    2.40 
  -6   4  -2    6.60    2.90 
   6   4   2    2.80    3.30 
   8  -4   2    2.60    2.90 
   8  -4   2    4.40    3.90 
   8  -4   2   13.60    3.40 
  -8  -4  -2    7.90    2.40 
  -8  -4  -2   10.90    4.50 
  -8  -4  -2   12.40    3.30 
   8   4   2    3.50    4.00 
  -8   4  -2    5.10    2.40 
 -10  -4  -2  141.59   15.20 
 -10  -4  -2  118.39   16.90 
 -10  -4  -2  138.79   12.40 
  10  -4   2  160.78   12.10 
  10  -4   2  159.78   22.80 
  10   4   2  153.08   18.20 
 -10   4  -2  145.69   10.60 
 -10   4  -2  145.49   14.00 
 -12  -4  -2   24.70    6.70 
  12  -4   2   30.50    8.70 
 -12  -4  -2   34.10    6.00 
 -12  -4  -2   24.60    8.60 
  12  -4   2   33.50    8.80 
  12  -4   2   36.00    5.30 
 -12   4  -2   27.60    4.10 
  12   4   2   26.90    8.60 
 -12   4  -2   18.00    5.40 
 -14  -4  -2   32.90    9.70 
 -14  -4  -2   29.10    6.70 
 -14  -4  -2   28.20    7.30 
  14  -4   2   27.10    9.30 
  14  -4   2   40.60    9.60 
  14   4   2   32.60    8.70 
 -16  -4  -2   -3.10    3.00 
  16  -4   2    5.10    9.00 
 -16  -4  -2    4.00    4.50 
  16  -4   2   -6.40    3.90 
 -16  -4  -2   -0.90    4.50 
  16   4   2   -0.20    4.00 
 -18  -4  -2    8.30    4.00 
 -18  -4  -2    6.60    4.90 
  18  -4   2   -2.30    3.60 
  18   4   2   -1.00    4.60 
  17  -5  -2   21.20    7.80 
  17   5  -2   12.30    6.50 
 -15  -5   2   33.80    7.40 
  15  -5  -2   22.70    7.60 
  15   5  -2   17.70    7.20 
  13  -5  -2   12.90    6.10 
 -13  -5   2   24.00    7.90 
  13  -5  -2    8.10    7.20 
  13   5  -2   16.40    6.50 
  11  -5  -2   18.10    5.70 
  11  -5  -2   17.70    7.30 
 -11  -5   2   25.40    6.00 
  11   5  -2   27.90    8.70 
  -9  -5   2    5.20    2.60 
   9  -5  -2    4.70    2.70 
   9  -5  -2    4.60    3.50 
  -9   5   2    2.20    1.90 
   9   5  -2   -1.80    3.10 
  -9   5   2   -1.40    2.00 
  -7  -5   2   53.79    6.80 
  -7  -5   2   57.79    6.80 
   7  -5  -2   47.80    7.50 
   7  -5  -2   47.00    8.40 
  -7   5   2   56.59    6.50 
   7   5  -2   53.29   11.10 
  -7   5   2   67.99    7.60 
  -5  -5   2    6.30    2.60 
   5  -5  -2    7.30    3.00 
  -5  -5   2    8.20    3.00 
   5  -5  -2    6.90    4.10 
  -5   5   2   12.20    3.70 
   5   5  -2    4.20    3.50 
  -5   5   2    7.10    2.90 
  -3  -5   2   64.59    7.40 
   3  -5  -2   79.49    8.30 
   3  -5  -2   69.59    8.10 
   3   5  -2   70.79   10.30 
  -3   5   2   76.09    9.20 
  -1  -5   2    9.70    3.50 
  -1  -5   2    7.10    2.70 
   1   5  -2    5.40    3.90 
  -1   5   2    6.40    3.30 
   1  -5   2   49.60    6.70 
   1  -5   2   51.09    7.80 
  -1   5  -2   64.29    8.20 
   1   5   2   44.90    9.10 
   3  -5   2   12.90    4.40 
  -3   5  -2    7.40    3.40 
   3   5   2    8.20    4.80 
   5  -5   2    4.70    3.10 
   5  -5   2    4.70    3.70 
   5  -5   2    4.20    4.80 
  -5   5  -2   -0.50    3.60 
  -5   5  -2    6.70    2.80 
   7  -5   2   20.70    5.70 
   7  -5   2    6.40    3.30 
   7  -5   2    9.40    3.40 
  -7   5  -2    4.70    2.50 
  -7   5  -2    1.30    3.70 
   7   5   2    7.90    3.90 
  -9  -5  -2   13.20    3.30 
   9  -5   2    6.40    4.70 
  -9   5  -2    6.30    4.50 
   9   5   2   15.90    6.80 
  -9   5  -2   11.10    3.90 
  11  -5   2    7.30    4.60 
  11  -5   2   12.10    5.90 
  11  -5   2    1.50    3.20 
  11   5   2    9.60    5.40 
 -13  -5  -2   12.20    4.60 
  13  -5   2    5.80    4.30 
  13   5   2   22.00    9.60 
  15  -5   2  -11.50    6.10 
 -15  -5  -2    4.50    4.90 
  15   5   2   -7.80    5.00 
 -12  -6   2    6.40    4.70 
  12  -6  -2    2.50    4.30 
  12   6  -2    5.90    5.90 
  10  -6  -2   -1.60    6.30 
  10  -6  -2    7.00    3.90 
 -10  -6   2    1.50    3.60 
  10   6  -2    5.20    5.80 
  -8  -6   2    5.00    3.30 
   8  -6  -2   -1.50    2.30 
  -8  -6   2   -1.10    2.20 
   8  -6  -2    7.80    5.30 
  -8   6   2    1.00    2.80 
   8   6  -2   -1.40    3.70 
   6  -6  -2    6.80    5.30 
   6  -6  -2   11.70    3.80 
  -6  -6   2   10.50    3.30 
  -6  -6   2    7.80    3.70 
  -6   6   2   10.30    3.80 
   6   6  -2   11.80    5.20 
   4  -6  -2   11.20    3.40 
   4  -6  -2    4.00    4.20 
  -4  -6   2    9.30    3.10 
  -4  -6   2   18.30    4.60 
   4   6  -2   12.80    6.10 
  -4   6   2   15.20    4.60 
  -2  -6   2    3.40    2.40 
  -2  -6   2    4.10    2.90 
   2   6  -2    4.00    3.20 
  -2   6   2    7.10    4.20 
   0  -6   2    1.20    3.80 
   0  -6   2    3.60    2.30 
   0   6  -2    5.30    4.50 
   0   6   2   -2.10    3.30 
   2  -6   2   11.30    5.10 
   2  -6   2    6.80    3.30 
  -2   6  -2    4.50    4.00 
   2   6   2   19.50    6.00 
   4  -6   2    8.80    6.50 
   4  -6   2    6.80    3.60 
   4   6   2    3.60    5.20 
  -4   6  -2   11.70    4.10 
   6  -6   2   11.40    4.50 
   6  -6   2   -2.00    5.30 
  -6   6  -2    7.10    3.00 
   6   6   2    4.00    4.70 
   8  -6   2    8.80    4.10 
   8   6   2   12.60    5.40 
  10  -6   2    7.40    4.20 
  10   6   2   11.10    5.30 
  24   0  -3    1.30    4.20 
  24   0  -3   -5.70    4.30 
  22   0  -3   59.79   12.80 
  22   0  -3   73.79   10.20 
  20   0  -3   37.10    8.80 
 -20   0   3   37.90    8.20 
 -20   0   3   44.00    9.80 
  20   0  -3   55.99    8.10 
 -20   0   3   42.40   10.80 
  18   0  -3   14.60    4.30 
  18   0  -3   17.00    6.70 
 -18   0   3   10.00    4.40 
  18   0  -3   15.70    4.30 
 -18   0   3   12.00    5.10 
 -18   0   3   11.20    5.50 
  16   0  -3   24.70    6.40 
 -16   0   3   14.90    4.80 
  16   0  -3   33.40    5.70 
  16   0  -3   23.20    5.20 
 -16   0   3   21.10    7.40 
  16   0  -3   29.30    7.40 
 -16   0   3   33.60    7.50 
  14   0  -3   46.60    7.50 
  14   0  -3   53.59    8.60 
 -14   0   3   60.79    8.10 
  14   0  -3   52.59    6.20 
 -14   0   3   45.40    9.80 
  14   0  -3   46.20    6.20 
 -14   0   3   48.00    6.50 
 -12   0   3   46.20    7.30 
  12   0  -3   53.19    5.70 
 -12   0   3   52.89    6.10 
  12   0  -3   48.50    5.90 
  12   0  -3   43.90    6.80 
 -12   0   3   49.30    6.90 
  12   0  -3   56.79    7.70 
 -10   0   3  383.36   27.20 
  10   0  -3  419.26   26.60 
  10   0  -3  384.46   27.00 
  10   0  -3  393.36   24.10 
 -10   0   3  388.36   26.00 
 -10   0   3  374.86   24.40 
  10   0  -3  420.46   24.70 
   8   0  -3   17.80    4.00 
   8   0  -3   22.50    4.70 
  -8   0   3   23.40    3.60 
   8   0  -3   17.20    2.80 
   8   0  -3   24.70    3.20 
   6   0  -3  627.34   35.10 
  -6   0   3  668.93   36.60 
   6   0  -3  620.84   35.30 
  -6   0   3  621.54   35.20 
   6   0  -3  623.14   37.20 
  -4   0   3 7043.20  364.86 
   4   0  -3 6837.62  364.76 
  -4   0   3 6941.31  365.86 
   4   0  -3 7017.10  365.86 
   2   0  -3   23.00    2.50 
  -2   0   3   16.50    2.00 
   2   0  -3   20.70    2.50 
   2   0  -3   25.80    2.20 
   0   0  -3  536.85   31.70 
   0   0   3  582.14   31.90 
   0   0  -3  544.25   31.60 
   0   0   3  558.74   31.60 
   0   0  -3  610.74   31.10 
   0   0   3  573.64   30.90 
  -2   0  -3 2013.60  110.79 
   2   0   3 2028.20  110.49 
   2   0   3 1968.90  109.29 
  -2   0  -3 2063.09  109.59 
   2   0   3 2265.07  110.99 
  -2   0  -3 2024.40  110.39 
   4   0   3  362.36   21.80 
  -4   0  -3  348.97   20.40 
   4   0   3  334.57   19.80 
   4   0   3  323.47   21.10 
  -4   0  -3  321.07   21.80 
  -4   0  -3  311.57   21.00 
   6   0   3   38.10    4.10 
  -6   0  -3   35.30    5.70 
  -6   0  -3   41.40    4.90 
   6   0   3   40.40    5.50 
   6   0   3   39.00    5.50 
  -6   0  -3   44.20    5.60 
  -8   0  -3  102.89   11.20 
   8   0   3  102.09   10.70 
  -8   0  -3  102.39   10.00 
  -8   0  -3  100.19    9.40 
   8   0   3   99.49    8.40 
   8   0   3  111.99   10.80 
  10   0   3  140.09   11.80 
 -10   0  -3  159.68   16.00 
 -10   0  -3  180.68   15.00 
  10   0   3  163.38   15.00 
 -10   0  -3  173.28   13.90 
  10   0   3  166.98   15.30 
 -12   0  -3   60.29    9.90 
 -12   0  -3   60.29    8.50 
  12   0   3   47.50    8.40 
 -12   0  -3   62.99    8.00 
  12   0   3   45.90    8.00 
  12   0   3   59.59    6.50 
 -14   0  -3   91.49   13.60 
  14   0   3   77.09   11.60 
  14   0   3  107.89   10.00 
 -14   0  -3  103.99   12.20 
 -14   0  -3   88.69   11.00 
  16   0   3   35.50    8.30 
 -16   0  -3   35.70    8.20 
 -16   0  -3   42.70    9.40 
 -16   0  -3   35.60   10.10 
 -18   0  -3   21.00    7.10 
 -18   0  -3   23.00    7.40 
 -18   0  -3   28.10    8.00 
  18   0   3   18.90    6.70 
 -20   0  -3   -2.70    3.90 
  20   0   3    4.10    4.70 
 -20   0  -3    4.30    5.30 
 -22   0  -3    1.40    6.40 
 -22   0  -3    4.10    5.00 
  22   0   3    1.70    5.60 
 -24   0  -3    3.70    5.20 
 -24   0  -3    3.30    6.40 
  24   0   3   -4.60    5.30 
  25  -1  -3    7.80    6.30 
  25  -1  -3   -5.40    4.00 
  25   1  -3    2.80    4.60 
 -23  -1   3   11.20    7.90 
  23  -1  -3   15.90    8.00 
  23  -1  -3   10.60    4.40 
  23  -1  -3    8.50    4.90 
  23   1  -3    8.60    6.10 
 -21  -1   3    2.80    4.50 
  21  -1  -3   -7.50    4.10 
  21  -1  -3   -2.50    2.70 
  21   1  -3    3.10    3.70 
  21   1  -3   -5.90    3.20 
 -19  -1   3   51.29   12.50 
 -19  -1   3   76.49   10.50 
 -19  -1   3   59.29   11.60 
  19  -1  -3   81.09   16.60 
  19  -1  -3   75.89    6.80 
  19  -1  -3   60.69    7.60 
  19  -1  -3   47.20   10.80 
  19   1  -3   63.79   10.10 
 -19   1   3   66.19   11.50 
 -19   1   3   76.09    8.30 
 -17  -1   3   32.00    7.20 
  17  -1  -3   27.50    3.80 
  17  -1  -3   24.70    6.90 
  17  -1  -3   29.00    5.20 
 -17  -1   3   25.60    7.80 
 -17  -1   3   23.40    6.60 
  17   1  -3   27.20    6.70 
  17   1  -3   17.50    6.10 
 -17   1   3   35.20    8.10 
 -17   1   3   29.90    5.40 
 -17   1   3   36.30    9.90 
  15  -1  -3   96.09    7.30 
  15  -1  -3   75.99   10.80 
  15  -1  -3  104.99   12.50 
  15  -1  -3   76.59    7.80 
 -15  -1   3   85.59   12.00 
 -15  -1   3  107.19   11.50 
 -15  -1   3   72.79   10.10 
 -15   1   3   98.99    8.70 
 -15   1   3   98.79   11.30 
  15   1  -3   90.59   10.50 
  15   1  -3  108.09   10.50 
  15   1  -3   91.79   11.00 
 -15   1   3   73.99   11.40 
  13  -1  -3   16.70    4.80 
  13  -1  -3   13.70    3.00 
  13  -1  -3   10.00    3.50 
 -13  -1   3   11.70    4.10 
 -13  -1   3   15.30    4.40 
 -13  -1   3    8.00    3.30 
  13  -1  -3   14.70    2.50 
  13   1  -3    6.60    3.30 
  13   1  -3   15.60    4.80 
 -13   1   3   16.60    3.40 
 -13   1   3   17.10    5.60 
  13   1  -3   22.40    6.30 
 -13   1   3   14.90    4.60 
  11  -1  -3  503.35   33.60 
  11  -1  -3  520.05   29.50 
 -11  -1   3  523.55   33.00 
  11  -1  -3  477.25   28.50 
  11  -1  -3  477.25   34.40 
 -11  -1   3  504.25   34.40 
 -11  -1   3  517.35   33.30 
 -11   1   3  586.74   34.10 
  11   1  -3  508.85   32.90 
  11   1  -3  494.65   33.50 
 -11   1   3  522.25   34.90 
 -11   1   3  523.85   29.50 
  11   1  -3  529.25   33.30 
  11   1  -3  551.24   33.20 
  -9  -1   3  622.34   39.20 
   9  -1  -3  656.73   40.20 
   9  -1  -3  687.13   41.30 
   9   1  -3  692.93   40.00 
  -9   1   3  719.63   40.20 
   9   1  -3  623.94   39.90 
   9   1  -3  681.63   40.00 
   9   1  -3  605.84   38.90 
   7  -1  -3  979.20   54.29 
  -7  -1   3  990.70   54.09 
   7  -1  -3  968.00   54.99 
   7   1  -3 1011.30   54.39 
   7   1  -3  946.21   54.39 
  -7   1   3  903.31   53.49 
   7   1  -3  917.01   54.09 
   7   1  -3  887.11   53.19 
   5  -1  -3  561.94   34.60 
  -5  -1   3  564.84   35.00 
   5   1  -3  530.75   34.70 
  -5   1   3  677.53   34.70 
   5   1  -3  686.63   34.80 
   3  -1  -3 3570.44  204.38 
  -3  -1   3 3669.53  207.38 
   3  -1  -3 4273.97  205.28 
  -3   1   3 3791.02  204.88 
   3   1  -3 3991.30  205.88 
  -3   1   3 3663.43  204.18 
   3   1  -3 4298.57  206.48 
  -1  -1   3  204.28   13.00 
   1  -1  -3  208.18   11.60 
   1  -1  -3  195.58   12.00 
  -1  -1   3  196.38   13.10 
   1  -1  -3  200.18   12.70 
   1   1  -3  205.38   13.30 
   1   1  -3  226.28   13.50 
  -1   1   3  208.28   12.60 
   1   1  -3  205.28   13.00 
   1  -1   3  109.99    7.10 
  -1  -1  -3   91.29    7.40 
   1  -1   3   90.09    7.70 
   1  -1   3   92.39    7.50 
  -1  -1  -3   88.59    6.10 
  -1  -1  -3   90.89    6.30 
   1   1   3   98.19    7.40 
  -1   1  -3   94.19    6.80 
  -1   1  -3   89.99    7.40 
  -1   1  -3   90.29    7.80 
   3  -1   3   32.40    4.60 
  -3  -1  -3   32.90    3.90 
  -3  -1  -3   27.90    4.10 
  -3  -1  -3   33.50    3.70 
   3  -1   3   34.30    4.50 
   3   1   3   38.90    4.20 
  -3   1  -3   32.20    4.70 
  -3   1  -3   36.20    4.40 
   3   1   3   34.80    3.40 
   3   1   3   32.00    3.40 
  -3   1  -3   36.60    3.50 
   5  -1   3  112.19   10.80 
  -5  -1  -3  126.79   10.40 
   5  -1   3  118.49   10.50 
  -5  -1  -3  138.69   10.90 
   5  -1   3  121.79    8.30 
  -5   1  -3  119.69    8.40 
  -5   1  -3  118.89   12.70 
   5   1   3  111.79    9.20 
   5   1   3  120.59    9.10 
  -5   1  -3  112.69   10.10 
   5   1   3  121.69    9.70 
   7  -1   3  194.58   16.70 
   7  -1   3  206.78   13.10 
   7  -1   3  192.88   16.00 
  -7  -1  -3  208.28   16.20 
  -7  -1  -3  210.78   16.50 
   7   1   3  204.68   14.80 
  -7   1  -3  213.58   13.80 
   7   1   3  201.48   15.20 
  -7   1  -3  195.58   15.80 
  -7   1  -3  214.88   17.60 
   7   1   3  198.08   14.80 
   9  -1   3    5.10    1.90 
  -9  -1  -3    5.50    2.60 
  -9  -1  -3    2.90    2.90 
   9  -1   3    4.70    2.90 
   9  -1   3   11.40    4.10 
  -9  -1  -3    7.50    3.50 
  -9   1  -3    6.40    3.60 
   9   1   3    6.30    2.90 
  -9   1  -3   11.70    4.40 
  -9   1  -3    7.80    2.50 
   9   1   3    6.30    2.70 
  11  -1   3  104.59    8.50 
  11  -1   3  120.49   13.10 
 -11  -1  -3   93.79   10.60 
 -11  -1  -3   91.19   11.20 
  11  -1   3   95.59   11.50 
 -11  -1  -3   99.09   12.10 
  11   1   3  101.39   10.30 
 -11   1  -3  121.19   12.30 
  11   1   3  115.69   11.80 
  11   1   3  107.69   11.00 
 -11   1  -3   97.49   12.60 
 -11   1  -3  119.09   10.30 
 -13  -1  -3  376.86   31.10 
  13  -1   3  403.96   24.40 
 -13  -1  -3  383.56   29.30 
  13  -1   3  357.36   29.50 
 -13  -1  -3  396.76   28.70 
  13   1   3  379.56   28.40 
 -13   1  -3  355.46   31.20 
 -13   1  -3  434.56   30.20 
 -13   1  -3  397.46   26.60 
 -15  -1  -3  353.96   28.60 
 -15  -1  -3  327.17   30.20 
  15  -1   3  310.07   28.00 
  15  -1   3  410.16   32.00 
 -15  -1  -3  362.86   27.60 
  15  -1   3  361.96   22.60 
  15   1   3  352.36   27.50 
 -15   1  -3  314.77   30.00 
 -15   1  -3  316.87   24.90 
 -15   1  -3  380.16   28.60 
 -17  -1  -3   65.09   14.20 
 -17  -1  -3   77.09   11.70 
  17  -1   3   70.39   11.60 
 -17  -1  -3   98.29   11.80 
  17   1   3   72.99   11.40 
 -17   1  -3   84.99   10.60 
 -17   1  -3   78.39   13.40 
 -19  -1  -3    8.10    5.00 
  19  -1   3   12.80    5.90 
 -19  -1  -3    9.50    5.70 
 -19   1  -3    6.80    4.20 
  19   1   3    8.80    5.20 
 -19   1  -3    9.70    6.60 
 -21  -1  -3   13.80    7.70 
 -21  -1  -3   -0.50    3.80 
  21  -1   3   -6.00    3.80 
 -21   1  -3   -0.20    3.60 
 -21   1  -3   13.80    6.10 
  21   1   3    1.60    4.90 
 -23  -1  -3    0.90    4.80 
  23  -1   3   -2.10    5.10 
 -23  -1  -3    5.80    5.50 
 -23   1  -3    8.00    6.00 
  23   1   3    0.70    5.00 
 -23   1  -3   10.50    5.80 
  24   2  -3   11.00    6.90 
 -22  -2   3   63.29   12.90 
  22  -2  -3   45.20   11.50 
  22   2  -3   61.99   12.80 
  22   2  -3   55.29    9.60 
  20  -2  -3   -1.20    4.10 
 -20  -2   3    5.50    4.00 
  20  -2  -3    2.80    5.80 
  20   2  -3    2.60    5.80 
  20   2  -3    7.60    3.50 
  18  -2  -3   11.40    5.70 
 -18  -2   3   16.10    4.80 
  18  -2  -3   11.90    6.00 
  18   2  -3    8.70    4.10 
  18   2  -3    7.30    4.60 
 -16  -2   3   40.50    6.70 
  16  -2  -3   31.30    8.00 
  16  -2  -3   39.90    9.00 
  16   2  -3   40.20    9.20 
  16   2  -3   36.10    5.90 
  14  -2  -3  282.87   23.20 
  14  -2  -3  245.38   21.60 
 -14  -2   3  276.17   20.60 
  14   2  -3  271.57   22.00 
  14   2  -3  212.38   18.70 
  12  -2  -3    1.80    2.20 
  12  -2  -3    2.40    2.40 
  12   2  -3    3.70    2.90 
  12   2  -3    3.80    2.10 
  12   2  -3    7.30    3.60 
 -12   2   3    3.60    2.40 
  10  -2  -3  115.79   12.50 
  10  -2  -3  131.99   14.60 
 -10  -2   3  126.89   11.30 
  10   2  -3  121.49   10.90 
  10   2  -3  137.99   13.20 
  10   2  -3  150.48   11.30 
 -10   2   3  139.19   11.90 
  10   2  -3  138.69   13.00 
  -8  -2   3  392.56   25.60 
  -8  -2   3  383.86   27.00 
   8  -2  -3  432.46   27.00 
  -8   2   3  427.76   26.00 
   8   2  -3  405.16   25.30 
   8   2  -3  396.66   27.70 
   8   2  -3  425.46   28.00 
   8   2  -3  394.66   24.70 
   6  -2  -3   41.80    5.10 
   6  -2  -3   40.90    5.40 
  -6  -2   3   43.00    5.70 
  -6  -2   3   47.00    5.10 
   6   2  -3   45.50    6.00 
  -6   2   3   44.10    4.60 
   6   2  -3   51.59    6.40 
   6   2  -3   46.10    4.80 
   6   2  -3   46.10    4.60 
   4  -2  -3  227.38   14.50 
  -4  -2   3  226.68   17.20 
  -4  -2   3  241.58   16.70 
   4   2  -3  230.58   16.60 
   4   2  -3  228.78   14.30 
   4   2  -3  213.48   16.50 
   4   2  -3  220.18   16.90 
  -4   2   3  234.08   14.20 
  -4   2   3  248.48   14.50 
  -2  -2   3  317.37   20.30 
   2  -2  -3  321.97   20.50 
  -2  -2   3  308.27   21.00 
  -2  -2   3  329.57   20.30 
  -2   2   3  311.77   20.20 
   2   2  -3  324.87   21.10 
  -2   2   3  328.87   20.10 
   2   2  -3  366.16   19.70 
   0  -2  -3 1186.58   65.79 
   0  -2   3 1120.69   64.99 
   0  -2   3 1194.18   64.89 
   0  -2   3 1124.49   64.89 
   0   2  -3 1203.58   64.99 
   0   2  -3 1274.17   64.49 
   0   2   3 1122.69   64.99 
   0   2  -3 1135.79   64.49 
   2  -2   3   85.99    7.60 
   2  -2   3   95.69    8.60 
  -2  -2  -3   97.79    9.20 
  -2   2  -3   94.59    7.60 
   2   2   3   93.29    8.50 
  -2   2  -3   94.09    8.60 
  -2   2  -3   92.89    7.90 
  -4  -2  -3   56.59    7.10 
   4  -2   3   45.20    6.60 
  -4  -2  -3   50.79    5.20 
   4  -2   3   59.39    5.40 
  -4  -2  -3   56.89    4.90 
   4  -2   3   49.00    6.40 
   4   2   3   62.09    6.80 
  -4   2  -3   50.59    6.00 
  -4   2  -3   55.19    6.90 
  -4   2  -3   50.69    5.00 
   6  -2   3  222.88   18.10 
   6  -2   3  239.78   14.50 
  -6  -2  -3  214.88   16.40 
  -6  -2  -3  215.98   15.10 
  -6  -2  -3  207.88   18.40 
   6  -2   3  211.38   17.20 
  -6   2  -3  214.38   18.00 
  -6   2  -3  223.68   14.00 
  -6   2  -3  216.48   16.60 
  -8  -2  -3   15.40    4.40 
  -8  -2  -3   12.60    4.90 
  -8  -2  -3   11.30    4.10 
   8  -2   3   18.40    5.10 
   8  -2   3   11.60    4.30 
   8  -2   3   16.10    3.10 
   8   2   3   17.40    4.00 
   8   2   3   14.70    2.60 
  -8   2  -3   10.90    4.30 
  -8   2  -3   20.60    5.00 
   8   2   3   16.40    3.20 
  -8   2  -3   15.00    3.20 
 -10  -2  -3   13.90    4.60 
 -10  -2  -3   14.40    5.50 
  10  -2   3    8.80    4.00 
 -10  -2  -3   12.80    4.00 
  10  -2   3   18.30    5.30 
  10  -2   3    9.90    2.90 
 -10   2  -3   12.20    3.00 
  10   2   3    9.70    2.90 
 -10   2  -3   16.90    5.20 
 -10   2  -3    9.60    4.70 
  12  -2   3   34.50    8.80 
  12  -2   3   46.20    5.30 
  12  -2   3   42.80    9.50 
 -12  -2  -3   53.39   10.60 
 -12  -2  -3   53.39    8.10 
 -12  -2  -3   53.39   10.80 
  12   2   3   45.60    6.30 
 -12   2  -3   46.00    5.90 
 -12   2  -3   46.90   10.20 
  14  -2   3  139.99   16.20 
 -14  -2  -3   99.29   12.40 
 -14  -2  -3  110.59   15.40 
  14  -2   3  138.49   10.30 
  14  -2   3  137.29   15.50 
 -14  -2  -3  125.69   15.60 
  14   2   3  124.39   12.40 
 -14   2  -3  128.39   11.50 
 -14   2  -3  132.39   16.70 
 -16  -2  -3  100.59   12.70 
  16  -2   3   88.79    8.60 
  16  -2   3  111.49   14.80 
 -16  -2  -3   81.39   19.20 
  16  -2   3  109.09   15.10 
  16   2   3  108.09   11.40 
  16   2   3   86.49   21.40 
 -16   2  -3   86.99   10.20 
 -16   2  -3  104.19   15.10 
  18  -2   3   24.70    9.20 
  18  -2   3   29.50    5.20 
 -18  -2  -3   31.10    7.70 
 -18  -2  -3   21.60    8.00 
 -18  -2  -3   22.50    6.90 
  18   2   3   26.70    6.40 
 -18   2  -3   30.60    6.60 
 -18   2  -3   32.70    9.00 
  18   2   3   26.10    8.60 
  20  -2   3    4.10    5.20 
 -20  -2  -3    3.80    5.70 
 -20  -2  -3  -10.80    9.30 
 -20  -2  -3   10.60    6.90 
  20   2   3   -0.70    4.20 
 -20   2  -3    3.40    4.10 
 -20   2  -3   11.50    6.90 
 -22  -2  -3    4.50    5.40 
  22  -2   3   -2.70    6.80 
 -22  -2  -3   -3.60    5.70 
 -22   2  -3    6.00    5.60 
 -22   2  -3    9.40    7.30 
  22   2   3    7.70    6.60 
  23  -3  -3    3.50    6.10 
  23   3  -3   11.20    6.90 
 -21  -3   3   29.20    8.60 
  21  -3  -3   27.20   11.90 
  21  -3  -3   30.90    9.50 
  21   3  -3   38.40    9.90 
  19  -3  -3   17.60    8.50 
  19  -3  -3   20.50    8.40 
  19   3  -3   15.70    5.70 
  19   3  -3    7.00    5.70 
  17  -3  -3    7.20    5.70 
  17  -3  -3    9.10    4.40 
 -17  -3   3   18.50    6.00 
  17   3  -3   13.10    5.60 
  17   3  -3   13.10    4.60 
  15  -3  -3    4.90    3.60 
 -15  -3   3    4.70    3.20 
  15  -3  -3    7.70    4.60 
  15   3  -3    3.20    2.70 
  15   3  -3    5.80    3.80 
  13  -3  -3   46.00    9.80 
  13  -3  -3   46.00    8.20 
  13   3  -3   58.09    6.40 
  13   3  -3   47.90    9.90 
 -11  -3   3    8.60    3.30 
  11  -3  -3    8.60    3.70 
  11   3  -3   11.70    4.20 
   9  -3  -3   62.19    7.60 
   9  -3  -3   51.09    8.00 
  -9  -3   3   50.39    6.40 
   9   3  -3   48.40    9.50 
   7  -3  -3    3.80    1.90 
  -7  -3   3    0.60    1.80 
   7  -3  -3    3.00    1.80 
   7   3  -3    2.70    2.20 
  -7   3   3    3.40    1.70 
  -7   3   3    3.30    1.60 
   7   3  -3    3.60    2.80 
   5  -3  -3   40.70    4.90 
  -5  -3   3   45.30    6.50 
  -5  -3   3   41.20    5.00 
   5  -3  -3   42.40    5.50 
  -5   3   3   38.90    4.60 
   5   3  -3   43.90    6.80 
  -5   3   3   46.30    4.90 
   5   3  -3   49.30    8.70 
   3  -3  -3   40.60    4.50 
  -3  -3   3   42.60    5.20 
  -3  -3   3   45.70    5.30 
  -3  -3   3   54.59    7.10 
   3   3  -3   38.90    6.10 
   3   3  -3   50.19    6.90 
  -3   3   3   48.20    5.60 
  -3   3   3   44.90    5.50 
  -1  -3   3  405.96   24.70 
  -1  -3   3  390.96   25.60 
  -1  -3   3  383.96   24.10 
   1  -3  -3  363.36   25.30 
  -1   3   3  370.46   24.80 
   1   3  -3  376.36   25.20 
  -1   3   3  369.66   25.10 
   1  -3   3   14.50    3.80 
   1  -3   3   15.10    3.70 
   1  -3   3   11.10    3.80 
  -1  -3  -3   15.70    4.60 
  -1   3  -3   11.90    2.80 
   1   3   3   10.80    3.50 
  -1   3  -3   15.40    3.80 
   1   3   3    9.40    3.30 
   3  -3   3   43.40    6.30 
  -3  -3  -3   48.60    7.10 
   3  -3   3   41.80    6.00 
  -3   3  -3   49.10    5.90 
   3   3   3   46.00    6.30 
   3   3   3   55.19    7.50 
  -3   3  -3   46.60    5.60 
  -3   3  -3   40.60    5.10 
  -5  -3  -3   60.79    5.60 
  -5  -3  -3   65.89    6.30 
  -5  -3  -3   71.19    9.40 
   5  -3   3   78.09    9.30 
   5  -3   3   64.89    8.10 
   5  -3   3   80.19    7.30 
  -5   3  -3   69.69    8.40 
   5   3   3   64.19    9.10 
  -5   3  -3   67.19    6.60 
   5   3   3   68.49    8.60 
   7  -3   3   26.70    6.40 
   7  -3   3   33.80    7.70 
  -7  -3  -3   31.20    4.50 
   7  -3   3   24.80    4.40 
  -7  -3  -3   21.20    6.30 
  -7  -3  -3   20.80    3.50 
  -7   3  -3   10.90    4.60 
   7   3   3   17.80    6.10 
  -7   3  -3   19.20    3.80 
   9  -3   3   19.80    6.40 
  -9  -3  -3   20.10    7.10 
   9  -3   3   18.20    5.50 
   9  -3   3   31.10    4.10 
  -9  -3  -3   25.10    4.00 
  -9  -3  -3   20.90    5.50 
  -9   3  -3   14.10    4.70 
   9   3   3   18.40    6.40 
  -9   3  -3   22.80    3.60 
  11  -3   3   80.99   12.40 
 -11  -3  -3   69.39   13.60 
 -11  -3  -3   67.79    9.80 
 -11  -3  -3   64.39    8.50 
  11  -3   3   66.79   10.00 
  11  -3   3   76.49    7.20 
 -11   3  -3   61.89   10.50 
  11   3   3   75.89   11.20 
 -11   3  -3   76.79    7.00 
  13  -3   3   25.50    6.80 
  13  -3   3   17.70    6.90 
 -13  -3  -3   17.60    5.90 
 -13  -3  -3   16.80    6.70 
  13  -3   3   14.30    3.30 
 -13  -3  -3   20.30    9.00 
  13   3   3   13.00    6.40 
 -13   3  -3   15.30    3.40 
 -13   3  -3    3.60    4.80 
  15  -3   3   11.50    5.10 
 -15  -3  -3    8.00    4.30 
 -15  -3  -3   12.20    7.40 
  15  -3   3   10.30    3.30 
  15  -3   3    5.70    6.10 
 -15  -3  -3    6.60    4.90 
  15   3   3   14.20    5.60 
 -15   3  -3   17.30    7.10 
 -15   3  -3   16.00    3.50 
  17  -3   3    5.90    3.50 
 -17  -3  -3    9.60    4.70 
  17  -3   3    7.80    9.80 
 -17  -3  -3    6.30    4.60 
 -17  -3  -3    4.10    3.90 
  17  -3   3   14.00    9.00 
 -17   3  -3    3.80    3.00 
 -17   3  -3   -4.20    4.60 
  17   3   3    1.80    3.60 
 -19  -3  -3    5.80    4.80 
 -19  -3  -3    6.60    4.80 
  19  -3   3    4.40    6.20 
  19   3   3    7.90    5.40 
  21  -3   3   -1.00    6.40 
 -21  -3  -3    6.70    6.50 
 -21  -3  -3    3.50    6.90 
  21   3   3    0.40    5.80 
  22  -4  -3    7.00    6.50 
  22   4  -3   11.50    6.10 
  20  -4  -3   15.60    6.60 
  20   4  -3   39.40   11.80 
 -18  -4   3   10.10    5.60 
  18  -4  -3   24.60    8.20 
  18  -4  -3   14.00    5.60 
  16  -4  -3    6.70    3.80 
 -16  -4   3    0.40    3.20 
  16  -4  -3   -6.30    4.40 
  16   4  -3    2.60    4.60 
 -14  -4   3   39.70    7.60 
  14  -4  -3   27.90    7.50 
  14   4  -3   24.90    7.50 
 -12  -4   3   36.70    6.10 
  12  -4  -3   27.60    7.30 
  12   4  -3   20.80    8.20 
  10  -4  -3   30.40    7.80 
  10  -4  -3   39.50    6.80 
 -10  -4   3   56.69    7.10 
  10   4  -3   61.19   11.60 
   8  -4  -3    5.70    2.60 
  -8  -4   3    2.30    1.80 
   8  -4  -3    0.10    2.50 
  -8   4   3    2.50    1.80 
  -8   4   3    3.60    2.00 
   8   4  -3    4.20    3.50 
   6  -4  -3  264.77   19.10 
  -6  -4   3  266.37   19.00 
   6  -4  -3  265.07   20.10 
  -6  -4   3  284.37   18.90 
   6   4  -3  251.17   22.10 
  -6   4   3  251.77   18.40 
  -6   4   3  308.97   18.80 
   4  -4  -3   49.30    6.00 
  -4  -4   3   35.10    5.20 
   4  -4  -3   40.20    4.80 
  -4  -4   3   39.40    5.60 
  -4   4   3   38.20    6.10 
   4   4  -3   52.49    7.80 
  -4   4   3   47.10    6.10 
  -2  -4   3   11.30    3.50 
  -2  -4   3   10.50    3.10 
   2   4  -3    5.50    3.40 
  -2   4   3    7.90    4.00 
   0  -4   3   44.40    7.80 
   0  -4   3   45.50    7.20 
   0  -4   3   46.10    6.10 
   0   4   3   47.20    8.80 
   0   4  -3   43.50    7.90 
   0   4   3   52.99    8.80 
   0   4  -3   46.00    7.40 
   2  -4   3  135.79   12.60 
   2  -4   3  130.49   12.10 
   2  -4   3  116.09   12.20 
   2   4   3  134.59   13.90 
  -2   4  -3  148.39   13.80 
  -2   4  -3  125.59   11.70 
   4  -4   3   46.90    7.40 
  -4  -4  -3   35.90    8.70 
   4  -4   3   35.10    7.10 
   4   4   3   29.00    6.90 
  -4   4  -3   33.90    6.90 
  -6  -4  -3   20.80    6.80 
   6  -4   3   30.00    7.00 
   6  -4   3   28.30    6.90 
   6  -4   3   34.00    6.10 
   6   4   3   11.40    5.40 
  -6   4  -3   31.00    5.10 
  -6   4  -3   22.50    4.50 
   8  -4   3   44.50    7.50 
  -8  -4  -3   45.40   10.60 
   8  -4   3   49.60    6.10 
  -8  -4  -3   27.20    4.80 
  -8  -4  -3   37.20    5.70 
   8   4   3   36.90    9.10 
  -8   4  -3   41.40    6.70 
  -8   4  -3   42.30    5.10 
  10  -4   3   47.70   10.00 
 -10  -4  -3   53.69    8.00 
 -10  -4  -3   39.90   10.20 
 -10  -4  -3   47.00    6.40 
  10  -4   3   41.40   11.50 
  10  -4   3   48.70    6.70 
 -10   4  -3   40.80    5.10 
  10   4   3   46.90   11.20 
 -10   4  -3   37.20    7.30 
  12  -4   3   11.40    5.40 
 -12  -4  -3    4.30    5.50 
 -12  -4  -3   17.40    4.90 
  12  -4   3    8.80    4.60 
 -12  -4  -3    8.40    5.20 
  12  -4   3   16.70    3.70 
 -12   4  -3    8.60    2.80 
  12   4   3    7.90    5.70 
 -12   4  -3   14.90    5.60 
 -14  -4  -3   25.60    8.60 
  14  -4   3   35.50    9.60 
  14  -4   3   37.20   10.10 
  14  -4   3   37.30    6.00 
 -14  -4  -3   39.50    7.90 
 -14  -4  -3   38.80    9.30 
 -14   4  -3   39.60    9.40 
 -14   4  -3   35.20    4.80 
  14   4   3   35.30    9.60 
 -16  -4  -3   -1.10    4.20 
  16  -4   3   -1.60    5.30 
 -16  -4  -3    1.30    5.00 
 -16  -4  -3    2.30    4.50 
  16   4   3   -1.10    4.40 
 -18  -4  -3    5.10    4.20 
 -18  -4  -3   -4.70    4.50 
  18  -4   3    8.10    6.30 
  18   4   3    0.10    4.10 
 -17  -5   3    0.00    5.20 
  17  -5  -3    3.30    5.40 
  17   5  -3    8.30    5.40 
  15  -5  -3   31.10   14.50 
 -15  -5   3   41.20    8.30 
  15  -5  -3   33.70    8.00 
  15   5  -3   25.30    8.90 
  13  -5  -3   26.00    6.80 
 -13  -5   3   42.90    7.40 
  13  -5  -3   27.80    9.40 
  13   5  -3   34.60   10.20 
  11  -5  -3   11.30    4.50 
 -11  -5   3   21.20    4.50 
  11  -5  -3   14.00    5.60 
  11   5  -3   15.80    6.70 
   9  -5  -3   -1.20    2.50 
   9  -5  -3    2.00    3.90 
  -9   5   3    4.30    2.00 
   9   5  -3    1.50    3.80 
  -9   5   3    4.40    2.50 
   7  -5  -3   20.90    5.30 
  -7  -5   3   18.40    4.20 
   7  -5  -3   27.20    5.80 
  -7   5   3   21.20    4.80 
   7   5  -3   15.20    6.30 
  -7   5   3   34.90    4.90 
  -5  -5   3   45.70    6.70 
  -5  -5   3   58.89    6.50 
   5  -5  -3   47.20    7.30 
   5  -5  -3   49.40    6.20 
  -5   5   3   54.09    6.90 
  -5   5   3   43.90    6.10 
   5   5  -3   48.20   10.30 
  -3  -5   3   -1.00    1.70 
  -3  -5   3    2.10    2.10 
   3  -5  -3   -0.50    1.90 
  -3   5   3   -4.30    2.20 
   3   5  -3   -2.80    3.00 
  -1  -5   3   29.20    5.90 
  -1  -5   3   18.90    4.80 
   1   5  -3   19.40    5.90 
  -1   5   3   15.70    5.00 
   1  -5   3    1.50    3.50 
   1  -5   3    6.30    2.30 
   1   5   3    0.00    3.80 
  -1   5  -3    5.70    3.50 
   3  -5   3   63.49    8.20 
   3  -5   3   62.59   10.00 
  -3   5  -3   58.89    7.80 
   3   5   3   50.59   10.40 
   5  -5   3   17.90    6.30 
   5  -5   3   12.60    4.90 
   5   5   3   11.20    5.50 
  -5   5  -3   15.90    4.50 
   7  -5   3    4.00    3.90 
   7  -5   3   11.80    5.00 
   7  -5   3    5.40    3.20 
  -7   5  -3    1.10    2.30 
   7   5   3    2.50    3.80 
  -7   5  -3    3.90    3.50 
   9  -5   3   -1.90    2.90 
   9  -5   3    0.80    4.20 
   9  -5   3    8.80    5.60 
  -9  -5  -3    6.80    2.30 
  -9   5  -3    1.60    2.10 
  -9   5  -3   -0.80    3.70 
   9   5   3   -6.00    3.40 
  11  -5   3    9.30    4.30 
 -11  -5  -3    8.30    3.90 
  11   5   3    6.40    3.50 
 -11   5  -3    8.70    2.90 
 -13  -5  -3    0.60    3.40 
  13  -5   3   -1.90    4.20 
  13   5   3   11.20    6.50 
 -13   5  -3   -1.00    2.50 
 -15  -5  -3    2.90    5.60 
  15   5   3   -4.90    3.90 
  12  -6  -3    9.40    3.90 
 -12  -6   3   -5.20    4.00 
 -12  -6   3    3.50    2.80 
  12   6  -3   -3.90    3.70 
 -10  -6   3    6.10    3.70 
  10  -6  -3   -2.00    3.20 
  10  -6  -3    7.00    5.60 
  10   6  -3   -6.90    2.90 
  -8  -6   3   -1.70    2.90 
  -8  -6   3    0.60    2.10 
   8  -6  -3   -1.00    2.40 
   8   6  -3   -3.10    4.80 
  -8   6   3    4.80    2.50 
  -6  -6   3   14.60    4.70 
   6  -6  -3   16.50    5.10 
  -6  -6   3   12.70    3.90 
  -6   6   3   17.10    4.40 
   6   6  -3   14.50    5.70 
  -4  -6   3   10.20    3.60 
   4  -6  -3    3.20    3.50 
   4  -6  -3    7.40    2.70 
  -4  -6   3    6.00    3.20 
  -4   6   3    8.30    3.80 
   4   6  -3    3.80    4.00 
  -2  -6   3   22.60    5.40 
  -2  -6   3   15.50    4.30 
   2   6  -3   20.90    6.10 
  -2   6   3   18.00    5.50 
   0  -6   3    3.70    4.40 
   0  -6   3    7.40    2.80 
   0   6  -3    0.80    4.20 
   0   6   3   -1.20    3.20 
   2  -6   3   -1.70    2.40 
  -2   6  -3   -4.70    2.40 
   2   6   3    1.00    3.40 
   4  -6   3    0.70    2.70 
   4  -6   3    3.50    5.40 
   4   6   3   -4.90    3.70 
  -4   6  -3   -1.00    2.80 
   6  -6   3   -1.60    2.60 
   6  -6   3   -1.10    6.80 
  -6   6  -3    0.70    2.80 
   6   6   3   -1.40    3.20 
   8  -6   3   -2.30    3.30 
  -8   6  -3    0.30    2.90 
   8   6   3    1.70    5.10 
  10  -6   3    4.10    4.90 
  10   6   3    5.60    6.20 
  26   0  -4    5.30    5.90 
  24   0  -4   -2.20    5.30 
  24   0  -4    5.90    4.70 
  22   0  -4   26.40    8.70 
  22   0  -4   19.10    6.00 
  20   0  -4  373.56   27.60 
  20   0  -4  429.56   27.00 
 -20   0   4  380.66   30.50 
  20   0  -4  315.67   29.50 
  18   0  -4  934.81   52.29 
  18   0  -4  826.52   56.49 
  18   0  -4  900.11   57.59 
 -18   0   4  856.91   56.39 
  16   0  -4   33.40    8.20 
  16   0  -4   21.80    6.30 
  16   0  -4   35.70    5.30 
  16   0  -4   35.20    5.30 
 -16   0   4   32.40    7.70 
  14   0  -4    0.70    1.80 
  14   0  -4    2.90    3.00 
  14   0  -4    6.20    3.50 
 -14   0   4   -2.20    1.90 
  14   0  -4    9.60    2.60 
  12   0  -4   33.30    4.40 
  12   0  -4   31.60    4.50 
 -12   0   4   30.90    5.10 
  12   0  -4   28.70    6.40 
  12   0  -4   36.20    6.20 
  10   0  -4 1061.69   60.79 
  10   0  -4 1014.70   63.69 
  10   0  -4 1268.47   63.89 
 -10   0   4 1047.80   62.59 
  10   0  -4 1080.59   60.89 
  -8   0   4   33.70    3.80 
  -8   0   4   37.20    4.90 
   8   0  -4   46.40    4.40 
   8   0  -4   33.90    4.10 
   8   0  -4   39.30    5.10 
   6   0  -4  820.92   44.70 
   6   0  -4  847.82   46.50 
  -6   0   4  788.22   45.90 
  -6   0   4  806.12   44.80 
  -4   0   4 6280.77  323.77 
  -4   0   4 5981.30  324.57 
   4   0  -4 6239.18  323.67 
  -2   0   4 1038.60   54.79 
  -2   0   4  974.40   55.59 
  -2   0   4 1022.90   55.79 
   2   0  -4 1179.78   56.19 
   2   0  -4 1031.60   54.69 
   2   0  -4  877.41   56.59 
   0   0   4    1.60    0.90 
   0   0  -4    1.40    1.10 
   0   0   4    2.00    1.20 
   0   0  -4    3.50    1.10 
   0   0   4    2.30    1.20 
   0   0  -4    1.90    1.20 
   2   0   4  493.05   27.30 
   2   0   4  429.46   26.30 
  -2   0  -4  435.46   25.40 
   2   0   4  429.86   25.10 
  -2   0  -4  429.36   26.20 
  -2   0  -4  435.46   26.90 
   4   0   4 2411.36  130.49 
  -4   0  -4 2439.66  131.59 
   4   0   4 2450.55  131.09 
  -4   0  -4 2415.26  130.39 
  -4   0  -4 2472.75  129.39 
   4   0   4 2277.67  128.39 
   6   0   4 1852.91  113.29 
  -6   0  -4 2364.66  113.69 
  -6   0  -4 2045.00  111.69 
   6   0   4 1928.71  113.19 
  -6   0  -4 2012.10  114.29 
   6   0   4 2107.59  110.59 
  -8   0  -4  681.83   39.70 
  -8   0  -4  737.73   43.40 
   8   0   4  602.44   40.80 
   8   0   4  599.44   37.60 
   8   0   4  649.43   40.80 
 -10   0  -4   31.30    7.50 
  10   0   4   46.70    5.50 
 -10   0  -4   36.50    6.20 
 -10   0  -4   36.70    7.00 
  10   0   4   39.00   11.40 
  10   0   4   39.00    7.90 
 -12   0  -4  389.66   29.40 
 -12   0  -4  373.36   36.60 
  12   0   4  432.46   27.40 
  12   0   4  472.65   32.50 
 -12   0  -4  470.25   31.90 
 -14   0  -4    5.50    3.30 
 -14   0  -4    4.50    3.20 
 -14   0  -4    5.30    4.40 
  14   0   4    0.10    3.70 
 -16   0  -4    0.80    4.50 
 -16   0  -4    9.30    4.10 
  16   0   4    2.00    4.00 
 -16   0  -4   11.90    4.40 
 -18   0  -4   19.20    7.60 
  18   0   4    8.50    5.30 
 -18   0  -4   14.80    7.30 
 -18   0  -4    5.00    4.40 
 -20   0  -4   -9.60    4.40 
 -20   0  -4    2.40    4.50 
  20   0   4   -2.20    4.40 
 -22   0  -4   -1.70    5.50 
 -22   0  -4    4.00    7.30 
  27  -1  -4   12.00    7.80 
  27  -1  -4    5.10    5.50 
  27   1  -4   -2.20    5.20 
  25  -1  -4    7.30    4.20 
  25  -1  -4    3.60    5.60 
  25   1  -4   -8.20    4.60 
  23  -1  -4   40.20    5.60 
 -23  -1   4   35.90   10.20 
  23  -1  -4   32.90    8.60 
  23  -1  -4   23.00    5.80 
  23   1  -4   19.80    7.40 
  23   1  -4   23.70    7.50 
  21  -1  -4   19.90    7.20 
 -21  -1   4   25.90    7.50 
  21  -1  -4   25.80    5.10 
  21  -1  -4   18.70    4.10 
  21   1  -4   16.50    5.80 
  21   1  -4   14.10    6.80 
  19  -1  -4   -2.90    2.10 
  19  -1  -4    5.30    2.30 
 -19  -1   4   -4.40    2.90 
  19  -1  -4    4.80    4.60 
  19  -1  -4   -1.30    4.10 
  19   1  -4    3.60    3.30 
  17  -1  -4  115.89   13.70 
  17  -1  -4  111.59    9.90 
  17  -1  -4  123.79    8.80 
 -17  -1   4  111.79   13.00 
  17  -1  -4  108.29   14.00 
  17   1  -4   91.99   14.30 
 -17   1   4  117.89   13.50 
  17   1  -4  108.79   12.40 
  15  -1  -4   75.79   10.40 
  15  -1  -4   78.79   11.00 
 -15  -1   4   72.39    9.20 
  15  -1  -4   79.49    6.30 
  15   1  -4   70.09    9.80 
  15   1  -4   74.49    9.30 
 -15   1   4   86.09   10.20 
  15   1  -4   78.79   13.10 
  15   1  -4   80.39    9.50 
  13  -1  -4   42.80    7.10 
  13  -1  -4   30.20    3.70 
  13  -1  -4   24.30    6.00 
  13  -1  -4   27.30    3.30 
 -13  -1   4   32.80    5.20 
  13   1  -4   27.40    6.10 
  13   1  -4   42.70    6.30 
  13   1  -4   25.40    5.80 
  13   1  -4   38.10    7.20 
 -13   1   4   28.40    6.60 
 -11  -1   4  420.76   27.60 
  11  -1  -4  410.76   23.30 
  11  -1  -4  397.86   29.30 
  11  -1  -4  431.56   28.60 
 -11   1   4  393.46   27.40 
  11   1  -4  406.36   27.50 
  11   1  -4  444.86   28.90 
  11   1  -4  446.86   27.90 
  11   1  -4  400.66   27.40 
  -9  -1   4  148.19   12.50 
   9  -1  -4  166.38   13.40 
  -9  -1   4  164.88   12.80 
   9  -1  -4  189.18   14.60 
   9   1  -4  171.28   13.40 
   9   1  -4  161.58   12.90 
   9   1  -4  147.79   12.50 
  -9   1   4  162.08   12.80 
   9   1  -4  163.28   13.40 
  -7  -1   4  646.24   36.20 
   7  -1  -4  630.84   37.20 
   7  -1  -4  618.64   36.30 
  -7  -1   4  617.44   36.20 
   7   1  -4  592.44   36.60 
   7   1  -4  618.14   36.80 
  -7   1   4  613.54   35.90 
   7   1  -4  578.54   35.70 
   7   1  -4  585.94   36.00 
   5  -1  -4 1570.54   85.09 
  -5  -1   4 1427.46   85.29 
   5   1  -4 1478.95   85.29 
  -5   1   4 1774.72   85.09 
  -5   1   4 1525.35   82.49 
   5   1  -4 1631.44   85.39 
   3  -1  -4  368.46   22.30 
  -3  -1   4  391.96   23.80 
  -3  -1   4  398.66   23.50 
  -3   1   4  366.16   22.00 
   3   1  -4  428.56   23.50 
  -3   1   4  372.46   22.00 
   3   1  -4  431.16   23.70 
  -3   1   4  378.26   21.60 
   1  -1  -4 3252.37  170.38 
  -1  -1   4 3224.78  171.48 
  -1  -1   4 3157.38  170.58 
   1  -1  -4 3187.28  169.48 
   1  -1  -4 3145.39  169.48 
  -1  -1   4 3142.09  171.18 
   1   1  -4 3506.25  171.78 
   1   1  -4 3267.87  170.48 
  -1   1   4 3270.67  168.88 
   1   1  -4 3115.39  170.98 
  -1   1   4 3012.00  169.18 
  -1   1   4 3319.87  170.08 
   1  -1   4  146.79    9.40 
   1  -1   4  126.29   10.20 
  -1  -1  -4  132.19    9.10 
  -1  -1  -4  126.59    8.80 
  -1  -1  -4  143.79   10.10 
   1  -1   4  146.59   10.80 
   1   1   4  129.09    8.40 
  -1   1  -4  135.39   10.10 
   1   1   4  131.59    9.60 
   1   1   4  127.79    8.40 
  -1   1  -4  139.29    9.20 
  -1   1  -4  128.49   10.50 
  -3  -1  -4  626.34   37.40 
   3  -1   4  661.13   39.20 
  -3  -1  -4  651.13   38.10 
   3  -1   4  656.33   38.60 
   3  -1   4  646.84   36.20 
  -3  -1  -4  606.74   36.80 
  -3   1  -4  658.53   36.20 
   3   1   4  656.73   36.60 
   3   1   4  628.34   37.40 
   3   1   4  677.93   36.80 
  -3   1  -4  675.23   38.40 
  -3   1  -4  630.04   39.20 
  -5  -1  -4  742.23   43.60 
   5  -1   4  728.73   46.30 
  -5  -1  -4  741.53   43.50 
   5  -1   4  721.23   43.90 
   5  -1   4  712.53   40.60 
  -5   1  -4  705.63   44.70 
   5   1   4  796.92   42.30 
  -5   1  -4  701.03   43.30 
   5   1   4  733.53   42.30 
   5   1   4  690.23   42.20 
  -5   1  -4  737.83   41.00 
   7  -1   4 1744.83  100.19 
   7  -1   4 1807.62  104.49 
   7  -1   4 1800.82  105.39 
  -7  -1  -4 1947.71  105.19 
  -7  -1  -4 1904.11  104.29 
   7   1   4 1910.51  102.89 
   7   1   4 1745.83  102.19 
  -7   1  -4 1833.82  106.19 
   7   1   4 2126.09  103.79 
  -7   1  -4 1815.22  104.19 
  -7   1  -4 1871.71  101.19 
  -9  -1  -4   64.89    7.60 
   9  -1   4   66.29    9.10 
  -9  -1  -4   50.29    8.20 
  -9  -1  -4   76.49    8.90 
   9  -1   4   61.79    5.80 
   9  -1   4   46.50    7.70 
  -9   1  -4   42.50    9.10 
  -9   1  -4   69.09    8.60 
   9   1   4   55.69    7.30 
   9   1   4   52.39    7.00 
   9   1   4   57.19    6.90 
  -9   1  -4   54.69    6.30 
  11  -1   4   -0.60    1.60 
  11  -1   4   -3.60    2.00 
 -11  -1  -4    0.50    2.40 
 -11  -1  -4   -2.50    1.50 
 -11  -1  -4    0.40    2.50 
  11  -1   4    0.70    3.10 
 -11   1  -4    2.20    2.50 
 -11   1  -4    1.70    2.20 
 -11   1  -4   -2.00    1.50 
  11   1   4   -3.30    1.80 
  13  -1   4  209.18   19.90 
 -13  -1  -4  212.58   18.00 
 -13  -1  -4  163.88   18.70 
 -13  -1  -4  200.98   18.70 
  13  -1   4  187.08   14.00 
  13  -1   4  194.18   18.90 
 -13   1  -4  200.28   18.70 
 -13   1  -4  191.58   20.70 
  13   1   4  187.68   17.50 
 -13   1  -4  180.98   15.90 
 -15  -1  -4   94.79   12.60 
 -15  -1  -4  107.79   12.30 
 -15  -1  -4   99.29   14.40 
  15  -1   4   84.59   12.80 
 -15   1  -4   74.79   13.60 
  15   1   4   98.29   12.30 
 -15   1  -4  105.79   11.40 
 -17  -1  -4   32.20    7.80 
  17  -1   4   14.50    6.30 
 -17  -1  -4   14.30    5.70 
 -17  -1  -4   27.90    8.30 
 -17   1  -4   22.70    7.80 
 -17   1  -4   22.60    6.50 
  17   1   4   19.50    6.40 
 -19  -1  -4    1.60    4.40 
  19  -1   4    4.30    4.60 
 -19  -1  -4   -8.20    4.40 
  19   1   4   -4.30    3.40 
 -19   1  -4    6.40    3.80 
 -19   1  -4   -2.30    5.30 
  21  -1   4    3.40    4.80 
 -21  -1  -4    5.40    7.70 
 -21  -1  -4   20.00    7.50 
 -21   1  -4   19.50    6.30 
  21   1   4   19.00    6.80 
 -21   1  -4    1.30    6.80 
 -23  -1  -4    1.00    6.10 
 -23  -1  -4   -2.70    7.00 
 -23   1  -4   -2.40    4.70 
  23   1   4    4.40    4.40 
  26  -2  -4   -3.10    6.20 
  26   2  -4   -0.40    4.90 
  24  -2  -4   30.40    7.80 
  24   2  -4   16.10    7.70 
  22  -2  -4    2.30    5.30 
 -22  -2   4    7.30    5.10 
  22   2  -4    6.00    4.00 
  22   2  -4    8.30    5.60 
  20  -2  -4    1.00    4.10 
  20  -2  -4    1.80    5.70 
 -20  -2   4    6.50    4.00 
  20   2  -4    2.60    2.60 
  20   2  -4    6.20    5.00 
  18  -2  -4    7.60    5.20 
  18  -2  -4   11.80    6.20 
 -18  -2   4   18.40    5.90 
  18   2  -4   17.00    4.40 
  18   2  -4   16.60    6.70 
  16  -2  -4   16.30    5.70 
  16  -2  -4   21.80    6.50 
 -16  -2   4   15.70    5.00 
  16   2  -4   12.70    5.00 
  16   2  -4   11.10    4.10 
  14  -2  -4   38.20   10.60 
  14  -2  -4   11.80    4.80 
 -14  -2   4   21.50    5.50 
  14   2  -4   15.50    5.10 
  14   2  -4   22.80    5.60 
  12  -2  -4  189.18   18.10 
  12  -2  -4  216.78   18.30 
  12   2  -4  260.47   19.40 
  12   2  -4  201.98   18.30 
  12   2  -4  199.58   16.20 
  12   2  -4  216.18   18.60 
 -12   2   4  244.78   17.80 
  10  -2  -4  167.38   17.30 
 -10  -2   4  145.29   13.70 
 -10  -2   4  187.48   15.50 
  10  -2  -4  184.58   16.10 
  10   2  -4  210.88   14.50 
 -10   2   4  192.38   14.50 
  10   2  -4  188.78   14.60 
  10   2  -4  187.18   16.00 
  10   2  -4  192.18   16.00 
   8  -2  -4   13.80    4.10 
  -8  -2   4   25.00    5.40 
  -8  -2   4   27.90    5.20 
   8  -2  -4   20.40    4.60 
   8   2  -4   16.60    5.00 
   8   2  -4   20.70    3.20 
   8   2  -4   20.10    4.20 
   8   2  -4   28.00    5.70 
  -8   2   4   24.60    3.60 
  -6  -2   4    8.70    2.60 
   6  -2  -4    7.40    2.30 
   6  -2  -4    8.30    2.80 
  -6  -2   4    9.70    2.90 
   6   2  -4    9.40    3.40 
   6   2  -4    8.00    3.00 
   6   2  -4    6.00    1.90 
  -6   2   4    9.90    2.30 
   6   2  -4    5.70    2.30 
   4  -2  -4  115.99    8.80 
   4  -2  -4  118.59    8.60 
  -4  -2   4  123.39    9.80 
  -4  -2   4  112.09    9.40 
  -4  -2   4  111.49   10.20 
   4   2  -4  126.19   10.50 
  -4   2   4  130.19    8.40 
   4   2  -4  119.49    9.00 
  -4   2   4  127.99    8.80 
  -2  -2   4  505.85   30.50 
  -2  -2   4  504.05   30.00 
  -2  -2   4  494.75   30.00 
   2  -2  -4  499.75   29.80 
   2   2  -4  476.25   29.20 
  -2   2   4  507.65   29.20 
   2   2  -4  500.15   30.20 
   0  -2  -4  688.83   39.90 
   0  -2   4  645.44   38.90 
   0  -2   4  689.53   39.60 
   0   2  -4  687.83   38.90 
   0   2   4  639.94   38.90 
   0   2  -4  668.03   39.40 
   0   2  -4  678.23   38.90 
  -2  -2  -4  221.28   16.60 
   2  -2   4  221.48   14.90 
   2  -2   4  224.58   16.30 
  -2  -2  -4  224.48   13.30 
  -2  -2  -4  218.98   13.40 
  -2   2  -4  231.68   14.80 
  -2   2  -4  225.98   16.50 
   2   2   4  215.58   15.80 
  -2   2  -4  203.88   15.30 
  -4  -2  -4  389.36   26.10 
   4  -2   4  349.47   25.40 
   4  -2   4  365.06   25.10 
  -4  -2  -4  374.76   22.50 
   4  -2   4  359.66   22.70 
  -4  -2  -4  417.26   23.50 
  -4   2  -4  384.36   22.50 
  -4   2  -4  357.26   25.80 
   4   2   4  369.46   24.50 
  -4   2  -4  352.46   24.50 
  -6  -2  -4   78.79    7.30 
  -6  -2  -4   69.99    8.80 
   6  -2   4   86.99    7.00 
   6  -2   4   75.69    8.80 
  -6  -2  -4   72.99    7.90 
   6  -2   4   65.09    8.70 
  -6   2  -4   67.39    9.10 
   6   2   4   62.69    7.60 
  -6   2  -4   70.19    6.30 
   8  -2   4   17.20    3.50 
   8  -2   4   12.80    4.90 
  -8  -2  -4    8.80    3.50 
  -8  -2  -4   10.10    4.20 
   8  -2   4    8.70    3.60 
  -8  -2  -4   10.60    3.50 
  -8   2  -4   12.50    3.10 
   8   2   4   13.80    3.10 
  -8   2  -4    9.20    4.40 
   8   2   4   15.90    3.20 
   8   2   4   12.20    4.30 
  -8   2  -4   17.00    5.00 
  10  -2   4   17.30    5.60 
 -10  -2  -4   21.20    6.20 
 -10  -2  -4   17.30    4.30 
 -10  -2  -4   17.70    6.10 
  10  -2   4   24.20    6.70 
  10  -2   4   19.20    4.10 
 -10   2  -4   21.10    8.50 
  10   2   4   13.70    3.70 
 -10   2  -4   17.00    3.90 
 -10   2  -4   18.10    6.30 
  12  -2   4  109.99   13.30 
 -12  -2  -4   81.79   11.90 
  12  -2   4   93.49    8.40 
  12  -2   4  104.79   12.90 
 -12  -2  -4   95.39   12.90 
 -12   2  -4   96.09   13.20 
 -12   2  -4   89.79    9.00 
  12   2   4   99.09   10.10 
 -14  -2  -4  375.86   26.40 
 -14  -2  -4  316.47   28.00 
  14  -2   4  326.17   20.90 
  14  -2   4  365.66   40.80 
 -14  -2  -4  320.17   28.40 
  14  -2   4  289.67   26.60 
 -14   2  -4  301.57   23.10 
 -14   2  -4  310.67   28.90 
  14   2   4  302.57   23.70 
 -16  -2  -4  110.79   15.30 
 -16  -2  -4   94.29   14.50 
  16  -2   4   90.09    8.90 
 -16  -2  -4   98.19   12.20 
  16  -2   4  100.49   14.20 
 -16   2  -4   91.29   14.00 
 -16   2  -4   89.69   10.20 
  16   2   4   95.49   11.30 
 -18  -2  -4    6.10    6.00 
 -18  -2  -4   14.80    6.50 
 -18  -2  -4   14.80    6.60 
  18  -2   4    9.20    5.60 
  18   2   4    7.70    5.20 
  18   2   4    8.60    4.00 
 -18   2  -4   18.30    7.70 
 -18   2  -4    6.10    4.10 
  20  -2   4   24.30    8.90 
 -20  -2  -4   15.70    7.80 
 -20  -2  -4   23.50    9.00 
  20   2   4   34.60    9.20 
 -20   2  -4   21.80    7.70 
 -20   2  -4   29.30    6.80 
 -22  -2  -4   24.30   16.50 
  22  -2   4   19.30    7.90 
 -22  -2  -4   14.80   10.50 
 -22   2  -4    6.20    6.00 
  23  -3  -4    9.10    6.90 
  23   3  -4  -10.90    4.80 
 -21  -3   4   44.20   10.40 
  21  -3  -4   25.80    9.40 
  21   3  -4   42.70   11.00 
  19  -3  -4   33.40    9.90 
  19  -3  -4   28.00   11.10 
  19   3  -4   52.09   11.40 
  19   3  -4   38.20    7.40 
  17  -3  -4    2.40    3.50 
  17  -3  -4    4.80    4.10 
  17   3  -4   -0.50    3.20 
  17   3  -4   -0.80    3.50 
  15  -3  -4    4.20    3.50 
 -15  -3   4    9.00    4.00 
  15  -3  -4   -1.50    3.30 
  15   3  -4    5.30    3.00 
  15   3  -4   10.70    4.60 
 -13  -3   4   -2.80    2.20 
  13  -3  -4   -1.10    2.50 
  13  -3  -4    1.60    2.40 
  13   3  -4    1.80    2.00 
  13   3  -4   -3.80    2.10 
 -11  -3   4   26.40    5.80 
  11  -3  -4   26.40    6.50 
  11  -3  -4   21.10    5.70 
  11   3  -4   22.40    4.10 
  11   3  -4   23.60    6.50 
  -9  -3   4   34.10    5.10 
   9  -3  -4   34.50    7.20 
   9  -3  -4   32.90    6.60 
   9   3  -4   26.80    6.90 
   7  -3  -4  225.28   17.50 
  -7  -3   4  227.78   16.60 
   7  -3  -4  235.18   16.90 
  -7  -3   4  237.98   19.00 
  -7   3   4  256.17   14.80 
   7   3  -4  233.38   19.20 
  -7   3   4  229.08   14.60 
   7   3  -4  233.28   19.70 
   5  -3  -4   33.60    4.30 
  -5  -3   4   29.30    4.60 
   5  -3  -4   37.20    4.70 
  -5  -3   4   35.80    4.70 
  -5  -3   4   40.60    6.00 
  -5   3   4   33.10    4.20 
   5   3  -4   35.60    7.70 
   5   3  -4   41.20    7.60 
  -5   3   4   35.10    4.40 
  -3  -3   4   75.09    7.50 
  -3  -3   4   79.39    8.00 
  -3   3   4   81.49    7.90 
  -3   3   4   76.49    7.60 
   3   3  -4   73.89    8.50 
  -1  -3   4  204.78   16.50 
  -1  -3   4  216.98   16.50 
  -1  -3   4  227.78   16.30 
   1  -3  -4  211.68   16.80 
  -1   3   4  211.18   16.10 
  -1   3   4  231.48   16.90 
   1   3  -4  233.08   16.80 
   1   3  -4  221.68   14.40 
  -1  -3  -4   32.50    6.90 
   1  -3   4   29.00    5.90 
   1  -3   4   29.70    4.90 
   1  -3   4   33.80    5.10 
  -1   3  -4   30.40    4.80 
  -1   3  -4   29.30    4.40 
  -1   3  -4   32.00    4.30 
   1   3   4   27.90    5.60 
   1   3   4   29.90    6.20 
   3  -3   4   33.50    6.60 
   3  -3   4   43.60    6.80 
  -3  -3  -4   34.30    7.50 
   3  -3   4   32.70    5.10 
   3   3   4   31.40    6.60 
  -3   3  -4   30.30    4.80 
  -3   3  -4   41.90    6.00 
  -3   3  -4   31.70    4.80 
   3   3   4   29.10    6.60 
  -5  -3  -4  158.48   11.70 
   5  -3   4  167.18   12.30 
  -5  -3  -4  158.58   15.40 
   5  -3   4  135.39   13.50 
  -5  -3  -4  146.09   10.70 
   5   3   4  144.69   14.80 
  -5   3  -4  147.69   11.30 
  -5   3  -4  146.99   14.00 
   7  -3   4   21.70    4.40 
   7  -3   4   18.70    5.40 
  -7  -3  -4   21.50    4.30 
  -7  -3  -4   21.60    6.20 
   7  -3   4   15.00    5.10 
  -7  -3  -4   25.30    5.50 
  -7   3  -4   24.20    6.00 
   7   3   4   10.40    5.00 
  -7   3  -4   21.20    4.10 
   9  -3   4   45.10    5.70 
  -9  -3  -4   39.10    8.00 
   9  -3   4   45.30    7.80 
  -9  -3  -4   49.70    6.60 
  -9  -3  -4   49.10   10.70 
   9  -3   4   63.99    9.40 
   9   3   4   38.80    9.10 
  -9   3  -4   52.19    5.60 
  -9   3  -4   46.10   10.00 
  11  -3   4  178.88   19.50 
 -11  -3  -4  184.98   20.50 
 -11  -3  -4  253.27   18.80 
  11  -3   4  227.08   15.50 
  11  -3   4  244.88   21.90 
 -11  -3  -4  243.48   20.60 
 -11   3  -4  214.38   15.50 
 -11   3  -4  203.28   21.10 
  11   3   4  191.88   20.60 
 -13  -3  -4   64.89   13.40 
  13  -3   4   66.59    7.40 
  13  -3   4  101.49   13.20 
  13  -3   4   65.19   11.00 
 -13  -3  -4   85.19   10.40 
 -13  -3  -4   62.69   11.00 
 -13   3  -4   76.59    7.90 
 -13   3  -4   64.19   11.00 
  13   3   4   60.99   12.90 
  15  -3   4    8.60    3.50 
  15  -3   4   -0.60    3.70 
 -15  -3  -4    1.60    3.90 
  15  -3   4   -3.90    3.90 
 -15  -3  -4   -0.50    3.40 
  15   3   4    1.90    3.00 
  17  -3   4    3.40    4.90 
 -17  -3  -4    3.60    5.30 
 -17  -3  -4   16.20    6.80 
  17  -3   4   13.80    4.50 
  17  -3   4    4.10    9.60 
 -17  -3  -4   13.20    6.20 
  17   3   4    4.70    5.70 
 -17   3  -4    7.60    6.20 
 -17   3  -4   -1.10    3.00 
  19  -3   4    0.10    5.30 
 -19  -3  -4    5.00    5.10 
 -19  -3  -4    2.30    4.30 
  19   3   4   12.60    6.50 
 -19   3  -4    3.30    3.70 
  22  -4  -4   -2.30    4.60 
  22   4  -4    2.70    4.00 
  20  -4  -4   13.40    6.10 
  20   4  -4   15.80    6.10 
 -18  -4   4    2.40    5.00 
  18  -4  -4   12.40    5.20 
  18  -4  -4   10.90    7.80 
  18   4  -4    3.50    4.90 
  16  -4  -4    9.50    4.40 
 -16  -4   4    7.10    4.10 
  16  -4  -4   -4.80    4.90 
  16   4  -4    5.50    4.00 
  14  -4  -4    9.70    5.20 
 -14  -4   4   26.30    6.50 
  14   4  -4   13.60    4.90 
 -12  -4   4   -0.60    2.50 
  12  -4  -4   -2.20    2.60 
  12   4  -4   -0.50    4.30 
 -10  -4   4   56.89    7.30 
  10  -4  -4   47.20    7.50 
  10  -4  -4   60.29    8.70 
  10   4  -4   49.60   10.20 
  -8  -4   4  111.49   10.20 
   8  -4  -4   90.09    9.90 
   8  -4  -4  104.09   11.20 
   8   4  -4   94.09   12.30 
  -8   4   4  120.19    8.60 
  -8   4   4   96.89    8.20 
   6  -4  -4   21.00    4.70 
  -6  -4   4   24.10    5.30 
  -6  -4   4   35.80    5.30 
   6  -4  -4   31.90    5.30 
   6   4  -4   21.30    6.30 
  -6   4   4   33.40    4.80 
  -6   4   4   29.40    4.50 
   4  -4  -4   25.30    4.80 
  -4  -4   4   25.60    5.40 
   4  -4  -4   25.40    3.70 
  -4  -4   4   30.30    4.80 
  -4   4   4   27.60    5.60 
   4   4  -4   29.60    6.80 
  -4   4   4   32.10    4.90 
  -2  -4   4    4.50    2.30 
  -2  -4   4    0.70    1.80 
   2   4  -4    4.10    2.50 
  -2   4   4    3.00    2.40 
  -2   4   4    2.90    2.50 
   0  -4   4    9.00    3.70 
   0  -4   4   16.00    4.50 
   0  -4   4   13.60    3.90 
   0   4   4   11.00    4.40 
   0   4  -4   11.30    4.10 
   0   4   4   10.50    3.80 
   0   4  -4   15.90    5.30 
  -2  -4  -4   53.69    8.70 
   2  -4   4   67.29    8.00 
   2  -4   4   58.49    8.40 
   2  -4   4   49.00    7.30 
  -2   4  -4   55.69    7.20 
   2   4   4   55.29    8.40 
  -4  -4  -4   10.30    4.70 
   4  -4   4   10.30    3.20 
   4  -4   4    8.20    3.60 
   4  -4   4   11.60    5.10 
  -4   4  -4   12.60    3.50 
  -4   4  -4    4.70    2.90 
   4   4   4    2.10    3.40 
  -6  -4  -4   31.70    8.20 
   6  -4   4   21.80    6.50 
  -6  -4  -4   40.00    5.10 
   6  -4   4   38.90    8.30 
   6  -4   4   38.70    7.30 
   6   4   4   31.20    7.70 
  -6   4  -4   24.10    5.70 
  -8  -4  -4    4.60    2.70 
   8  -4   4    2.20    3.10 
   8  -4   4    5.60    3.80 
  -8  -4  -4    6.80    3.00 
  -8  -4  -4   12.10    5.40 
   8  -4   4    7.40    4.80 
  -8   4  -4    7.70    3.00 
  -8   4  -4   12.10    4.20 
   8   4   4    4.60    4.70 
 -10  -4  -4   67.59    9.40 
 -10  -4  -4   63.79   13.20 
 -10  -4  -4   81.19    9.00 
  10  -4   4   65.39   10.90 
  10  -4   4   95.79   12.90 
  10  -4   4   90.79    9.20 
  10   4   4   79.39   12.50 
 -10   4  -4   66.69    7.10 
 -10   4  -4   78.29   11.00 
  12  -4   4   16.20    6.40 
 -12  -4  -4   19.10    5.10 
 -12  -4  -4    9.70    5.70 
 -12  -4  -4   15.50    5.20 
  12  -4   4   14.00    4.40 
  12   4   4    2.40    5.70 
 -12   4  -4   19.20    3.80 
 -12   4  -4   11.30    5.70 
  14  -4   4   -9.60    5.20 
  14  -4   4    4.50    4.30 
  14  -4   4    5.80    4.00 
 -14  -4  -4    0.80    3.20 
 -14  -4  -4    4.30    2.90 
  14   4   4    1.20    3.60 
 -14   4  -4    6.20    5.80 
 -14   4  -4    7.30    2.60 
 -16  -4  -4    8.00    5.20 
  16  -4   4    8.50    4.90 
 -16  -4  -4    3.70    5.20 
 -16  -4  -4    5.20    4.50 
  16   4   4    0.40    4.00 
 -16   4  -4    5.40    3.00 
 -18  -4  -4   -6.50    4.30 
 -18  -4  -4    2.10    4.00 
  18  -4   4    8.70    7.20 
  18   4   4    1.30    5.20 
  17  -5  -4   -1.50    6.90 
 -17  -5   4    2.40    5.00 
  17   5  -4    8.30    5.60 
  15  -5  -4   17.10    6.60 
  15  -5  -4   14.30    7.30 
 -15  -5   4   15.90    7.00 
  15   5  -4    1.20    4.60 
  13  -5  -4    7.30    5.50 
  13  -5  -4    6.90    4.60 
 -13  -5   4   12.80    4.70 
  13   5  -4    5.50    4.50 
  11  -5  -4   -2.20    3.60 
 -11  -5   4    2.90    3.30 
  11  -5  -4   -1.60    2.50 
  11   5  -4    6.50    4.90 
   9  -5  -4   30.30    6.20 
  -9  -5   4   23.20    5.40 
   9  -5  -4   18.00    5.40 
  -9  -5   4   13.00    4.10 
  -9   5   4   19.20    3.40 
   9   5  -4   16.80    6.30 
  -9   5   4   17.60    3.40 
   7  -5  -4   52.49    7.30 
  -7  -5   4   55.09    7.60 
  -7  -5   4   51.09    7.00 
   7  -5  -4   53.59    8.00 
  -7   5   4   55.09    6.60 
   7   5  -4   48.90   10.00 
  -7   5   4   63.89    6.90 
   5  -5  -4   22.40    4.90 
  -5  -5   4   16.40    4.30 
   5  -5  -4   17.80    3.90 
  -5   5   4   21.10    4.60 
   5   5  -4   21.20    6.60 
  -5   5   4   18.50    4.30 
  -3  -5   4   21.90    5.20 
  -3  -5   4   22.10    5.30 
  -3   5   4   30.80    6.90 
   3   5  -4   22.00    6.70 
  -1  -5   4   25.40    6.40 
  -1  -5   4   30.30    5.10 
   1   5  -4   14.90    5.80 
  -1   5   4   25.50    6.70 
   1  -5   4   24.80    6.00 
   1  -5   4   13.50    4.50 
  -1   5  -4   20.70    5.50 
   1   5   4   13.10    5.40 
   3  -5   4   26.30    6.40 
   3  -5   4   39.40    7.80 
   3   5   4   22.70    6.70 
  -3   5  -4   28.90    6.00 
   5  -5   4   37.20    8.30 
   5  -5   4   35.10    8.80 
   5   5   4   40.60    9.50 
  -5   5  -4   24.40    5.80 
   7  -5   4   -2.30    3.30 
   7  -5   4   11.80    6.10 
  -7   5  -4    1.80    2.30 
   7   5   4    6.40    4.40 
   9  -5   4   19.40    6.70 
  -9  -5  -4   12.70    4.10 
   9  -5   4   20.90    6.50 
   9  -5   4    7.80    7.70 
   9   5   4   25.20    8.40 
  -9   5  -4   14.80    5.80 
  -9   5  -4   15.50    3.40 
 -11  -5  -4    5.30    3.40 
  11  -5   4    2.20    3.80 
  11   5   4    5.60    5.50 
 -11   5  -4    0.60    2.40 
  13  -5   4   -0.40    4.50 
 -13  -5  -4    0.40    4.00 
  13   5   4    4.30    4.60 
  15  -5   4    3.90    4.40 
  12  -6  -4    2.40    3.40 
 -12  -6   4   -4.70    2.20 
 -12  -6   4    0.10    4.10 
  12   6  -4   -4.40    4.00 
  10  -6  -4    1.80    2.80 
 -10  -6   4   -4.70    3.40 
  10  -6  -4   13.40    8.40 
 -10  -6   4    3.60    4.50 
  10   6  -4   -0.60    4.00 
  -8  -6   4    4.70    3.00 
   8  -6  -4   -0.50    5.30 
   8  -6  -4   13.10    3.90 
  -8  -6   4    8.00    4.00 
  -8   6   4    6.30    3.00 
   8   6  -4    3.00    4.60 
   6  -6  -4   11.30    3.40 
  -6  -6   4   -0.60    2.40 
  -6  -6   4    9.10    4.00 
  -6   6   4    5.70    3.60 
   6   6  -4    4.70    3.80 
   4  -6  -4   15.70    5.10 
  -4  -6   4   15.90    4.60 
  -4  -6   4   17.10    4.90 
   4  -6  -4   17.70    4.20 
  -4   6   4   15.80    4.90 
   4   6  -4   16.50    5.90 
  -2  -6   4   13.40    5.40 
  -2  -6   4   15.40    4.10 
  -2   6   4   11.10    5.60 
   2   6  -4   22.50    6.30 
   0  -6   4   18.60    6.90 
   0   6  -4    8.20    4.60 
   0   6   4    9.90    5.80 
   2  -6   4   -1.30    2.30 
   2  -6   4    5.30    4.40 
  -2   6  -4    3.90    4.10 
   4  -6   4    7.90    4.80 
   4  -6   4   10.00    6.70 
   4   6   4    5.90    5.20 
  -4   6  -4    6.70    3.50 
   6  -6   4   -4.60    2.50 
  -6   6  -4   -2.60    2.50 
   6   6   4   -4.60    4.00 
   8  -6   4    8.50    3.60 
  -8   6  -4    1.20    2.90 
  26   0  -5   -3.50    4.60 
  26   0  -5    9.50    6.10 
  24   0  -5   11.60    5.70 
  24   0  -5   16.90    6.30 
  22   0  -5    4.10    3.80 
  22   0  -5    0.90    3.30 
 -20   0   5  295.17   24.60 
  20   0  -5  294.77   20.30 
  20   0  -5  245.28   20.70 
  20   0  -5  236.98   23.80 
 -18   0   5  221.58   19.90 
  18   0  -5  241.18   21.20 
  18   0  -5  194.58   17.10 
 -16   0   5   44.70    7.60 
  16   0  -5   42.00    9.20 
  16   0  -5   41.70    6.10 
  16   0  -5   45.30    8.00 
  16   0  -5   46.30    6.30 
  14   0  -5    7.10    2.30 
 -14   0   5   11.20    3.90 
  14   0  -5    7.20    3.10 
  14   0  -5    5.60    3.10 
  14   0  -5   10.70    3.30 
  12   0  -5  127.39   10.40 
 -12   0   5  123.39   11.80 
  12   0  -5  135.59   12.50 
  12   0  -5  125.49   10.40 
  12   0  -5  128.39   12.90 
 -10   0   5   40.10    5.50 
  10   0  -5   35.90    4.50 
  10   0  -5   34.30    5.50 
  10   0  -5   40.10    5.60 
 -10   0   5   39.20    4.40 
  10   0  -5   34.30    4.30 
   8   0  -5 2479.85  129.69 
  -8   0   5 2285.37  128.59 
   6   0  -5 1603.14   92.99 
  -6   0   5 1640.34   91.59 
  -6   0   5 1646.54   92.99 
   6   0  -5 1948.21   91.69 
   4   0  -5 6943.51  369.36 
  -4   0   5 6889.51  369.46 
  -4   0   5 7583.54  370.86 
  -4   0   5 7073.49  371.16 
   4   0  -5 6710.93  370.66 
   2   0  -5    7.40    2.10 
   2   0  -5   11.80    2.50 
   2   0  -5   11.40    2.10 
  -2   0   5   12.00    2.60 
  -2   0   5   11.50    2.50 
  -2   0   5    9.20    1.90 
   0   0   5   21.80    3.20 
   0   0  -5   22.10    2.70 
   0   0  -5   17.30    2.90 
   0   0  -5   21.60    3.40 
   0   0   5   23.60    2.80 
   0   0   5   19.10    3.20 
  -2   0  -5  306.17   20.60 
  -2   0  -5  308.77   19.90 
  -2   0  -5  306.57   18.90 
   2   0   5  294.67   19.80 
   2   0   5  336.37   18.80 
   2   0   5  303.27   20.10 
  -4   0  -5 2782.92  141.09 
  -4   0  -5 2663.73  139.49 
   4   0   5 2501.35  140.89 
   4   0   5 2446.86  138.49 
  -4   0  -5 2565.94  141.79 
   4   0   5 2620.74  140.69 
  -6   0  -5  204.98   17.50 
  -6   0  -5  216.98   15.70 
   6   0   5  213.18   14.60 
   6   0   5  202.98   16.80 
  -6   0  -5  250.47   17.30 
  -8   0  -5   25.00    5.90 
   8   0   5   11.30    3.30 
  -8   0  -5   17.80    4.60 
   8   0   5   16.80    4.60 
  -8   0  -5   14.50    4.70 
   8   0   5   17.10    4.80 
 -10   0  -5   98.39   10.60 
 -10   0  -5   85.69    9.70 
  10   0   5   71.79    9.90 
 -10   0  -5   88.79   11.80 
  10   0   5  102.69   11.30 
  10   0   5   96.49    8.60 
 -12   0  -5  400.96   28.70 
  12   0   5  362.86   28.60 
 -12   0  -5  348.57   30.20 
 -14   0  -5   71.99   10.50 
  14   0   5   67.99   10.40 
 -14   0  -5   70.29   10.00 
 -14   0  -5   67.49   11.60 
 -16   0  -5    2.40    3.90 
 -16   0  -5   -0.10    3.40 
 -16   0  -5   -0.70    3.60 
  16   0   5    3.90    3.60 
 -18   0  -5    3.50    4.00 
 -18   0  -5   13.50    6.20 
 -18   0  -5   14.30    5.80 
  18   0   5    2.50    4.40 
 -20   0  -5   12.30    6.70 
  20   0   5    5.20    5.30 
 -22   0  -5    3.90    5.50 
 -22   0  -5   10.50    7.70 
  27  -1  -5   -3.40    4.70 
  27  -1  -5    5.90    7.80 
  27   1  -5    7.20    5.60 
  25  -1  -5    9.60    4.70 
  25  -1  -5   16.50    6.00 
  25   1  -5   15.50    7.40 
  25   1  -5   10.10    5.10 
  23  -1  -5   17.10    4.50 
 -23  -1   5    6.50    6.40 
  23  -1  -5   25.00    8.30 
  23   1  -5    9.60    6.30 
  23   1  -5   27.10    7.00 
  21  -1  -5  132.69   11.70 
  21  -1  -5  132.89   16.60 
 -21  -1   5  140.09   16.50 
  21  -1  -5  138.19   10.50 
  21   1  -5  120.49   15.60 
  21   1  -5  130.29   14.80 
  19  -1  -5  125.19   15.50 
  19  -1  -5  160.28   12.10 
 -19  -1   5  129.19   15.20 
  19  -1  -5  156.18   17.30 
  19  -1  -5  146.89   10.50 
  19   1  -5  123.29   15.10 
  19   1  -5  121.89   14.20 
  17  -1  -5   47.10    5.70 
  17  -1  -5   64.39   10.10 
  17  -1  -5   49.70    5.00 
 -17  -1   5   65.19    9.00 
  17  -1  -5   43.70   10.20 
 -17   1   5   61.19    8.80 
  17   1  -5   44.20    8.50 
  17   1  -5   47.80   11.70 
  15  -1  -5    4.60    4.50 
  15  -1  -5   10.90    4.60 
 -15  -1   5   12.50    4.30 
  15  -1  -5    9.80    2.70 
  15  -1  -5   13.40    2.60 
  15   1  -5   10.70    4.40 
  15   1  -5   10.20    3.90 
  15   1  -5   11.20    4.30 
  15   1  -5   11.00    4.80 
 -15   1   5   16.30    5.30 
  13  -1  -5    1.20    1.30 
  13  -1  -5    1.70    2.30 
  13  -1  -5    3.50    1.00 
  13  -1  -5   -0.70    1.10 
 -13  -1   5    3.70    2.00 
  13   1  -5   -1.90    1.60 
  13   1  -5   -0.50    1.90 
  13   1  -5    1.30    2.10 
  13   1  -5   -1.00    1.30 
 -13   1   5    1.40    1.80 
 -11  -1   5  384.66   24.70 
  11  -1  -5  368.96   25.60 
  11  -1  -5  379.16   26.80 
 -11  -1   5  363.56   24.90 
  11   1  -5  363.96   24.60 
  11   1  -5  351.76   25.70 
  11   1  -5  384.36   25.40 
  11   1  -5  329.07   24.40 
 -11   1   5  374.96   25.10 
  -9  -1   5  270.27   19.50 
   9  -1  -5  283.27   21.10 
  -9  -1   5  281.87   19.90 
   9  -1  -5  287.17   20.30 
   9   1  -5  279.87   19.80 
  -9   1   5  287.97   19.80 
   9   1  -5  276.47   19.60 
   9   1  -5  347.87   21.20 
   9   1  -5  302.07   21.10 
  -7  -1   5  212.28   14.40 
  -7  -1   5  202.28   14.40 
   7  -1  -5  197.98   14.30 
   7   1  -5  204.28   14.30 
   7   1  -5  179.28   14.00 
  -7   1   5  203.78   14.10 
   5  -1  -5 2143.09  115.89 
  -5  -1   5 2127.79  118.49 
   5  -1  -5 2285.97  118.19 
  -5  -1   5 2444.86  118.89 
   5   1  -5 2104.19  118.19 
  -5   1   5 2194.18  115.79 
   5   1  -5 2132.49  118.49 
  -5   1   5 2141.59  117.49 
  -3  -1   5 4569.14  252.67 
  -3  -1   5 4816.62  252.77 
   3  -1  -5 5281.07  250.97 
   3  -1  -5 4457.25  251.17 
   3  -1  -5 5009.50  251.77 
  -3  -1   5 5003.90  252.37 
   3   1  -5 4483.65  252.57 
  -3   1   5 4445.46  250.77 
   3   1  -5 5226.78  252.27 
  -3   1   5 4613.64  250.47 
  -3   1   5 4590.64  250.77 
   3   1  -5 4702.63  252.87 
   1  -1  -5  432.66   25.70 
   1  -1  -5  421.36   25.70 
  -1  -1   5  447.86   27.40 
  -1  -1   5  436.66   26.30 
  -1  -1   5  515.15   28.10 
   1  -1  -5  433.46   26.20 
   1   1  -5  433.06   27.50 
  -1   1   5  469.75   25.20 
   1   1  -5  455.65   26.30 
  -1   1   5  449.46   25.90 
   1   1  -5  479.05   27.40 
  -1   1   5  442.06   25.20 
   1  -1   5  302.57   18.60 
   1  -1   5  295.77   20.20 
  -1  -1  -5  326.37   19.70 
  -1  -1  -5  301.57   18.60 
  -1  -1  -5  317.47   19.10 
   1  -1   5  313.07   20.60 
  -1   1  -5  291.07   20.40 
   1   1   5  304.87   19.00 
  -1   1  -5  333.47   18.80 
   1   1   5  307.37   18.30 
   1   1   5  297.87   18.20 
  -1   1  -5  289.57   19.80 
   3  -1   5  264.57   16.50 
  -3  -1  -5  280.27   17.50 
   3  -1   5  252.47   18.60 
  -3  -1  -5  271.17   18.20 
   3  -1   5  268.97   19.10 
  -3  -1  -5  259.07   17.90 
  -3   1  -5  255.87   19.30 
   3   1   5  269.57   17.10 
  -3   1  -5  258.57   18.20 
  -3   1  -5  269.17   16.60 
   3   1   5  254.67   17.20 
   3   1   5  270.07   17.00 
  -5  -1  -5  275.37   20.00 
   5  -1   5  275.77   20.70 
   5  -1   5  292.17   20.70 
  -5  -1  -5  285.97   19.90 
   5  -1   5  275.77   17.30 
   5   1   5  295.97   19.00 
  -5   1  -5  265.17   19.80 
   5   1   5  262.17   18.60 
   5   1   5  255.17   18.30 
  -5   1  -5  284.57   17.70 
  -5   1  -5  287.17   21.40 
   7  -1   5   79.09    7.10 
   7  -1   5   84.39    9.60 
  -7  -1  -5   89.59    9.90 
  -7  -1  -5   82.39    9.60 
   7  -1   5   89.49   10.00 
   7   1   5   73.79    8.20 
   7   1   5   77.79    9.90 
  -7   1  -5   85.69    9.50 
  -7   1  -5   77.99   10.10 
  -7   1  -5   78.99    7.50 
   9  -1   5   34.40    7.60 
   9  -1   5   30.60    4.20 
  -9  -1  -5   34.50    7.70 
  -9  -1  -5   37.10    7.60 
  -9  -1  -5   33.60    5.70 
   9  -1   5   26.00    6.40 
  -9   1  -5   34.60    6.10 
   9   1   5   25.50    5.30 
  -9   1  -5   30.00    7.90 
   9   1   5   28.60    5.10 
  -9   1  -5   33.40    5.00 
   9   1   5   25.20    5.20 
  11  -1   5  204.98   14.00 
 -11  -1  -5  175.78   18.20 
  11  -1   5  210.08   19.40 
 -11  -1  -5  177.78   16.60 
 -11  -1  -5  197.68   17.90 
  11  -1   5  170.78   17.40 
 -11   1  -5  172.78   18.80 
 -11   1  -5  171.58   17.20 
 -11   1  -5  211.78   18.40 
  11   1   5  188.08   16.60 
  13  -1   5  327.57   26.70 
  13  -1   5  316.87   20.80 
 -13  -1  -5  344.07   27.70 
 -13  -1  -5  275.77   26.70 
 -13  -1  -5  286.77   25.10 
  13  -1   5  321.47   26.80 
 -13   1  -5  292.37   23.00 
 -13   1  -5  300.97   27.90 
 -13   1  -5  348.07   26.60 
  13   1   5  307.37   24.70 
  15  -1   5   27.70    8.50 
 -15  -1  -5   22.20    8.00 
 -15  -1  -5   35.90    8.60 
 -15  -1  -5   21.90    6.80 
  15   1   5   20.80    6.60 
 -15   1  -5   19.90    7.30 
 -15   1  -5   20.30    5.70 
  17  -1   5   25.80    7.20 
 -17  -1  -5   27.40    8.50 
 -17  -1  -5   31.20    8.20 
 -17  -1  -5   23.70    7.90 
 -17   1  -5   15.30    8.30 
  17   1   5   17.80    5.90 
 -17   1  -5   29.70    7.00 
  19  -1   5   23.10    8.50 
 -19  -1  -5   27.20    9.60 
 -19  -1  -5   15.50    7.80 
 -19  -1  -5   26.70    8.20 
  19   1   5   18.60    7.60 
 -19   1  -5   17.60    5.90 
 -19   1  -5   20.00    8.10 
 -21  -1  -5   -3.00    5.40 
 -21  -1  -5    4.70    6.50 
  21  -1   5   -0.70    5.20 
 -21   1  -5    4.50    6.40 
 -21   1  -5   17.90    6.50 
  26  -2  -5    4.30    7.10 
  26   2  -5   12.40    5.80 
  24  -2  -5    1.40    5.50 
  24   2  -5   11.60    5.50 
  22  -2  -5   27.50    8.80 
 -22  -2   5   33.70    8.10 
  22   2  -5   37.50    8.70 
  22   2  -5   32.00    7.30 
  20  -2  -5    0.60    4.20 
 -20  -2   5    7.70    5.10 
  20   2  -5    0.60    2.80 
  20   2  -5    5.20    3.20 
  18  -2  -5    2.50    4.90 
  18  -2  -5    3.60    4.00 
 -18  -2   5   12.90    4.30 
  18   2  -5    4.90    3.50 
  18   2  -5    6.00    3.10 
  16  -2  -5   14.60    5.00 
  16  -2  -5   15.10    5.20 
 -16  -2   5   20.70    5.70 
  16   2  -5   15.90    5.50 
  14  -2  -5   33.30    7.90 
 -14  -2   5   34.30    7.10 
  14  -2  -5   23.30    6.50 
  14   2  -5   20.20    5.60 
  14   2  -5   30.40    5.10 
  12  -2  -5  234.58   19.80 
  12  -2  -5  213.38   18.20 
 -12   2   5  239.08   17.80 
  12   2  -5  249.28   19.50 
  12   2  -5  223.28   17.90 
  12   2  -5  224.08   18.70 
  12   2  -5  192.08   16.50 
 -10  -2   5  366.46   27.10 
  10   2  -5  444.36   26.60 
  10   2  -5  416.26   28.70 
  10   2  -5  375.76   27.50 
  10   2  -5  408.46   26.80 
 -10   2   5  399.26   26.20 
  -8  -2   5  111.59    9.90 
   8  -2  -5  123.39   10.30 
  -8  -2   5  117.09   11.00 
   8  -2  -5  110.39   10.80 
   8   2  -5  103.69    9.80 
   8   2  -5  118.39    9.80 
  -8   2   5  115.89    9.40 
   8   2  -5  121.69   11.80 
   8   2  -5  114.69   11.00 
  -6  -2   5   71.49    6.80 
  -6  -2   5   60.49    7.20 
   6  -2  -5   58.49    6.00 
   6   2  -5   60.29    7.10 
  -6   2   5   66.89    5.50 
  -6   2   5   64.89    4.60 
  -6   2   5   63.29    5.40 
   6   2  -5   66.19    6.50 
   4  -2  -5   80.89    6.80 
  -4  -2   5   79.09    8.00 
   4  -2  -5   79.49    6.40 
  -4  -2   5   78.99    7.70 
  -4  -2   5   81.09    7.80 
   4   2  -5   91.99    8.30 
   4   2  -5   77.19    7.20 
   2  -2  -5   95.39    6.40 
  -2  -2   5   91.09    8.50 
   2  -2  -5   89.89    8.10 
  -2  -2   5   95.89    8.60 
   2  -2  -5   88.19    6.30 
  -2   2   5   99.59    7.80 
   2   2  -5   92.99    8.30 
   2   2  -5   96.99    8.50 
   0  -2  -5  445.26   28.10 
   0  -2   5  463.55   27.60 
   0  -2   5  453.05   28.50 
   0   2  -5  450.05   27.70 
   0   2   5  422.86   27.10 
   0   2  -5  439.96   27.10 
   0   2  -5  456.15   28.40 
   2  -2   5  118.09    9.90 
   2  -2   5  119.19   11.40 
  -2  -2  -5  131.39    8.90 
  -2  -2  -5  132.49    9.30 
   2  -2   5  138.89   11.80 
  -2  -2  -5  124.09   11.50 
  -2   2  -5  121.09   11.50 
  -2   2  -5  134.69   11.10 
  -2   2  -5  139.99   10.10 
   2   2   5  123.79   10.60 
  -4  -2  -5  120.19    9.40 
   4  -2   5  136.79   12.50 
   4  -2   5  118.59   11.50 
  -4  -2  -5  131.69   10.10 
  -4  -2  -5  118.79   11.70 
   4  -2   5  108.79    9.20 
   4   2   5  117.29   10.70 
  -4   2  -5  110.09   10.90 
  -4   2  -5  116.79    9.10 
  -4   2  -5  108.79   11.60 
  -6  -2  -5   34.50    5.10 
   6  -2   5   35.80    6.10 
  -6  -2  -5   37.90    7.70 
  -6  -2  -5   40.30    5.90 
   6  -2   5   42.00    6.40 
   6  -2   5   48.40    5.20 
  -6   2  -5   40.00    7.00 
   6   2   5   34.40    3.70 
  -6   2  -5   42.60    6.10 
  -6   2  -5   38.60    4.60 
   6   2   5   38.60    6.90 
   6   2   5   39.20    4.10 
   8  -2   5   94.69   20.90 
   8  -2   5   97.89   11.70 
   8  -2   5  100.09    8.50 
  -8  -2  -5   79.09   10.10 
  -8  -2  -5   95.39    9.70 
  -8  -2  -5   94.49   11.40 
  -8   2  -5  106.79    8.60 
  -8   2  -5   98.89   11.20 
  -8   2  -5   93.49   11.90 
   8   2   5   82.69    7.90 
 -10  -2  -5   94.09   12.40 
  10  -2   5  109.39    9.30 
 -10  -2  -5   95.99   12.60 
  10  -2   5  123.39   14.00 
  10  -2   5  101.79   12.70 
 -10  -2  -5  105.49   11.20 
  10   2   5  102.79    9.50 
 -10   2  -5  104.79   13.80 
 -10   2  -5  101.79    9.30 
 -12  -2  -5   40.10    9.60 
  12  -2   5   31.10    8.10 
  12  -2   5   33.70    5.20 
 -12  -2  -5   27.20    8.40 
  12  -2   5   38.80    9.30 
 -12   2  -5   37.00    5.60 
 -12   2  -5   41.30    9.60 
  12   2   5   27.50    6.10 
  14  -2   5   96.19   13.60 
 -14  -2  -5   68.69   12.00 
  14  -2   5   68.79    7.70 
 -14  -2  -5   78.69   17.30 
 -14  -2  -5   88.09   10.90 
  14  -2   5   84.09   12.20 
 -14   2  -5   63.89   14.30 
 -14   2  -5   67.69    9.00 
  14   2   5   89.69    9.70 
 -16  -2  -5   18.50    7.00 
 -16  -2  -5   25.10    7.70 
  16  -2   5   23.70    8.00 
 -16  -2  -5   29.00    7.30 
  16   2   5   18.50    4.90 
 -16   2  -5   13.40    4.70 
  18  -2   5   -2.30    5.30 
 -18  -2  -5    0.70    5.30 
 -18  -2  -5    3.90    3.70 
 -18  -2  -5   -3.90    9.80 
 -18   2  -5    9.50    5.00 
 -18   2  -5    4.30    3.50 
 -20  -2  -5    8.40    5.10 
  20  -2   5    4.70    6.70 
 -20  -2  -5   13.90    5.80 
 -20   2  -5    1.40    3.70 
  20   2   5    6.70    6.70 
  25  -3  -5    0.30    5.50 
  25   3  -5   -4.90    5.20 
  23  -3  -5    0.90    4.70 
  23   3  -5    4.00    5.10 
 -21  -3   5   15.80    7.10 
  21  -3  -5   18.70    7.80 
  21   3  -5   23.60    6.50 
  21   3  -5   21.70    8.10 
 -19  -3   5   53.89    8.90 
  19  -3  -5   48.30   11.00 
  19  -3  -5   28.40   11.30 
  19   3  -5   47.30    8.00 
  19   3  -5   34.90    8.80 
  17  -3  -5   53.59   11.50 
  17  -3  -5   59.59   10.50 
  17   3  -5   57.09    8.00 
  17   3  -5   45.20   10.80 
 -15  -3   5    3.10    2.60 
  15  -3  -5    4.00    3.20 
  15  -3  -5   -1.00    2.60 
  15   3  -5    3.30    3.60 
  15   3  -5    4.30    2.30 
 -13  -3   5   30.80    6.70 
  13  -3  -5   20.20    6.10 
  13   3  -5   19.60    6.50 
  13   3  -5   29.10    4.70 
  11  -3  -5   45.50    7.60 
  11  -3  -5   31.90    6.90 
 -11  -3   5   48.90   10.60 
  11   3  -5   31.30    4.70 
  11   3  -5   35.70    8.00 
  -9  -3   5   34.50    5.60 
   9  -3  -5   43.20    6.20 
   9   3  -5   42.00    4.90 
   9   3  -5   39.80    8.40 
   7  -3  -5  290.87   21.10 
  -7  -3   5  293.97   22.60 
   7  -3  -5  297.07   20.40 
  -7  -3   5  279.37   20.40 
   7   3  -5  280.97   22.50 
  -7   3   5  351.76   18.50 
   7   3  -5  296.57   23.60 
  -7   3   5  298.47   18.40 
  -5  -3   5   91.99    8.90 
   5  -3  -5   87.39    7.60 
  -5  -3   5   94.39    9.90 
  -5  -3   5   85.19    8.60 
   5   3  -5   94.19    7.20 
   5   3  -5   77.29   10.00 
   5   3  -5   87.99    9.80 
  -5   3   5   85.39    7.90 
   5   3  -5   87.09    7.00 
  -5   3   5   94.09    7.50 
  -3  -3   5   48.40    6.40 
   3  -3  -5   49.60    6.10 
  -3  -3   5   44.10    5.90 
  -3  -3   5   64.79    7.60 
   3   3  -5   48.00    4.90 
  -3   3   5   42.50    5.70 
  -3   3   5   39.80    5.30 
  -1  -3   5  516.95   29.50 
   1  -3  -5  426.86   28.70 
  -1  -3   5  418.96   27.90 
  -1  -3   5  413.56   28.40 
  -1   3   5  419.16   28.30 
  -1   3   5  416.86   27.50 
   1   3  -5  421.86   27.80 
   1   3  -5  422.16   26.80 
   1  -3   5   85.09    9.00 
   1  -3   5   91.99   10.00 
  -1  -3  -5   79.19    9.90 
   1  -3   5   78.49    8.90 
  -1   3  -5   95.69    9.00 
  -1   3  -5   89.19    8.50 
   1   3   5   88.49   11.10 
   3  -3   5  110.29    9.90 
   3  -3   5  108.79   11.00 
  -3  -3  -5  102.89   11.30 
   3   3   5  104.29   10.50 
  -3   3  -5   96.69    9.20 
  -3   3  -5   98.39   10.40 
   5  -3   5   54.89    8.20 
   5  -3   5   40.70    5.70 
  -5  -3  -5   33.90    4.90 
   5  -3   5   40.80    6.70 
  -5  -3  -5   45.40    4.90 
  -5  -3  -5   42.60    9.10 
  -5   3  -5   32.80    5.10 
  -5   3  -5   41.20    6.70 
   7  -3   5   28.10    7.00 
   7  -3   5   31.20    5.00 
  -7  -3  -5   26.30    4.50 
  -7  -3  -5   33.30    6.60 
  -7  -3  -5   30.60    8.00 
   7  -3   5   38.50    8.40 
  -7   3  -5   27.50    5.00 
  -7   3  -5   30.20    6.90 
  -9  -3  -5   23.10    7.80 
  -9  -3  -5   33.20    7.20 
   9  -3   5   26.20    7.30 
   9  -3   5   27.60    7.50 
  -9  -3  -5   33.90    5.50 
   9  -3   5   30.20    5.20 
  -9   3  -5   29.50    4.60 
  -9   3  -5   17.70    6.50 
 -11  -3  -5    5.30    4.90 
 -11  -3  -5    7.50    4.20 
 -11  -3  -5    6.10    3.70 
  11  -3   5    8.80    4.30 
  11  -3   5    5.70    4.60 
 -11   3  -5    6.00    4.70 
 -11   3  -5    7.70    3.30 
 -13  -3  -5   24.90    7.50 
  13  -3   5   27.80    5.00 
 -13  -3  -5   31.40    7.50 
 -13  -3  -5   16.50    7.20 
  13  -3   5   42.80   10.00 
  13  -3   5   25.30    7.70 
  13   3   5   17.20    7.30 
 -13   3  -5   24.50    5.40 
 -15  -3  -5    5.70    4.00 
  15  -3   5    4.30    6.20 
 -15  -3  -5    8.10    5.00 
  15  -3   5    4.90    4.10 
 -15  -3  -5    6.70    3.90 
  15   3   5    3.60    3.70 
 -15   3  -5    5.70    3.20 
 -15   3  -5    3.40    6.00 
 -17  -3  -5   -7.00    4.20 
  17  -3   5   -1.00    5.70 
 -17  -3  -5    2.50    5.00 
 -17  -3  -5    7.80    4.60 
 -17   3  -5    9.80    5.80 
 -17   3  -5    7.90    3.30 
  17   3   5   -1.90    3.80 
 -19  -3  -5   -8.10    4.00 
 -19  -3  -5    1.10    5.20 
  19  -3   5   -0.20    5.40 
 -19   3  -5    3.90    3.70 
  19   3   5   10.80    5.90 
  22  -4  -5   14.90    6.70 
  22   4  -5   10.90    5.50 
  20  -4  -5    1.00    4.90 
 -20  -4   5    8.50   10.60 
  20   4  -5    2.40    4.70 
  18  -4  -5    8.50    5.30 
 -18  -4   5   10.20    5.50 
  18  -4  -5    1.70    6.40 
  18   4  -5    6.30    4.90 
 -16  -4   5   58.79   10.30 
  16  -4  -5   72.69   10.90 
  16  -4  -5   71.89   12.20 
  16   4  -5   66.99   13.70 
  14  -4  -5   20.30    6.70 
  14  -4  -5   14.80    5.10 
 -14  -4   5   27.10    6.60 
  14   4  -5    3.80    4.40 
 -12  -4   5   28.80    7.00 
 -10  -4   5   16.00    4.50 
  10  -4  -5   13.50    4.30 
  10  -4  -5   15.00    5.10 
  10   4  -5    9.80    4.90 
   8  -4  -5   86.89    9.60 
  -8  -4   5   61.59    8.00 
  -8  -4   5   78.09    8.80 
   8  -4  -5   73.59    8.50 
  -8   4   5   67.29    6.50 
  -8   4   5   87.79    7.10 
   8   4  -5   83.09   11.00 
   6  -4  -5   11.90    3.30 
   6  -4  -5   10.70    3.60 
  -6  -4   5   11.00    3.70 
  -6  -4   5   13.10    3.90 
   6   4  -5   12.10    4.60 
  -6   4   5   19.80    3.70 
  -6   4   5   12.00    3.40 
  -4  -4   5    4.90    2.60 
   4  -4  -5    6.40    1.90 
  -4  -4   5    0.90    2.40 
   4  -4  -5    2.20    1.70 
   4   4  -5    3.50    2.70 
  -4   4   5   -3.00    2.20 
  -4   4   5    6.90    2.80 
  -2  -4   5   23.00    6.00 
  -2  -4   5   20.60    4.90 
   2   4  -5   18.00    5.20 
  -2   4   5   22.00    5.00 
  -2   4   5   25.40    6.10 
   0  -4  -5   18.70    5.70 
   0  -4   5   12.80    4.00 
   0  -4   5   18.50    5.10 
   0   4  -5    8.30    3.90 
   0   4   5    8.90    3.90 
   0   4   5    7.40    3.80 
   2  -4   5   29.70    6.70 
   2  -4   5   36.70   10.40 
   2  -4   5   31.30    6.10 
  -2  -4  -5   32.10    7.60 
  -2   4  -5   25.60    5.70 
  -2   4  -5   32.40    4.90 
   2   4   5   17.40    5.40 
   4  -4   5   14.90    5.10 
   4  -4   5   14.20    5.30 
   4  -4   5   13.40    4.10 
  -4  -4  -5   15.50    5.60 
  -4   4  -5   15.70    4.30 
  -4   4  -5   17.80    4.20 
   4   4   5   16.00    5.60 
   6  -4   5    5.60    3.90 
   6  -4   5   12.10    3.50 
  -6  -4  -5   14.00    5.60 
  -6  -4  -5    6.80    3.00 
  -6   4  -5    4.80    2.70 
  -6   4  -5    9.30    3.00 
   6   4   5    8.80    4.60 
  -8  -4  -5   64.49   15.10 
   8  -4   5   67.19   12.70 
  -8  -4  -5   63.19    7.30 
  -8  -4  -5   67.29    8.80 
   8  -4   5   76.99   13.30 
   8  -4   5   77.09    8.50 
   8   4   5   56.89   13.20 
  -8   4  -5   57.99    6.80 
  -8   4  -5   49.90    8.90 
 -10  -4  -5   56.89   12.70 
 -10  -4  -5   58.59    7.40 
  10  -4   5   66.29   12.80 
  10  -4   5   43.10    9.80 
  10  -4   5   66.29    7.60 
 -10  -4  -5   54.49    8.60 
 -10   4  -5   49.99    6.30 
  10   4   5   57.79   12.00 
 -12  -4  -5    5.90    4.20 
 -12  -4  -5   10.70    4.10 
  12  -4   5   16.10    4.00 
  12  -4   5    1.00    4.50 
  12  -4   5   11.90    5.60 
 -12   4  -5   -0.30    4.20 
 -12   4  -5   14.10    3.20 
  12   4   5    7.80    5.30 
  14  -4   5   -1.60    3.70 
  14  -4   5   20.00   12.70 
 -14  -4  -5   -0.20    3.30 
 -14  -4  -5    2.80    4.30 
  14  -4   5   -0.40    4.20 
 -14  -4  -5    4.00    3.40 
 -14   4  -5    1.00    2.90 
  14   4   5   -4.00    3.90 
 -16  -4  -5    4.20    6.90 
  16  -4   5    6.10    5.30 
 -16  -4  -5    2.80    3.50 
 -16   4  -5    1.70    3.00 
  16   4   5   -2.60    4.70 
  19  -5  -5   12.90    6.20 
  19   5  -5    0.70    4.70 
 -17  -5   5    4.50    5.60 
  17   5  -5    2.60    5.10 
  15  -5  -5   13.50    9.70 
 -15  -5   5   15.40    4.60 
  15  -5  -5    2.40    4.30 
  15   5  -5    6.50    5.40 
  13  -5  -5   14.20    5.40 
  13  -5  -5   -1.50    5.70 
 -13  -5   5    6.30    4.60 
  13   5  -5   12.10    5.70 
  11  -5  -5   -0.40    2.90 
 -11  -5   5    4.50    3.90 
 -11  -5   5    7.20    2.80 
  11  -5  -5    0.40    3.60 
  11   5  -5    9.30    5.00 
   9  -5  -5   17.10    6.00 
  -9  -5   5   11.10    4.30 
  -9  -5   5   25.00    5.80 
   9   5  -5   18.50    6.60 
  -7  -5   5   94.99   10.30 
   7  -5  -5  103.89   11.60 
  -7  -5   5  133.59   11.80 
   7  -5  -5  107.39   10.50 
  -7   5   5  102.19    9.70 
   7   5  -5   98.69   13.50 
  -7   5   5  103.99    9.70 
  -5  -5   5   41.50    6.60 
   5  -5  -5   36.00    6.70 
   5  -5  -5   35.80    5.00 
  -5  -5   5   31.50    6.50 
  -5   5   5   40.10    7.30 
  -5   5   5   27.60    5.60 
   5   5  -5   31.40    7.60 
  -3  -5   5   -2.80    1.70 
  -3  -5   5    5.80    2.80 
  -3   5   5   -2.50    2.30 
  -1  -5   5   10.00    3.70 
  -1  -5   5    2.30    2.70 
  -1   5   5   10.60    4.20 
   1   5  -5    8.50    4.30 
   1  -5   5    2.80    2.50 
   1  -5   5    2.60    3.40 
   1   5   5   -0.30    2.90 
  -1   5  -5    1.90    2.90 
   3  -5   5   15.70    5.20 
   3  -5   5   12.90    5.60 
  -3   5  -5    6.70    3.90 
   3   5   5    3.20    3.70 
   5  -5   5    2.40    3.60 
   5  -5   5   -5.00    4.00 
   5   5   5   10.80    4.40 
  -5   5  -5   -0.80    1.80 
   7  -5   5   12.10    4.80 
   7  -5   5   18.50    6.70 
   7   5   5   14.60    6.60 
  -7   5  -5   10.40    3.70 
  -9  -5  -5   -3.40    2.50 
   9  -5   5    6.10    4.00 
  -9  -5  -5   -6.50    3.70 
  -9   5  -5   -2.00    2.30 
   9   5   5   -5.70    3.20 
  11  -5   5   -2.50    3.30 
 -11  -5  -5    6.90    3.50 
 -11  -5  -5    6.90    5.10 
 -11  -5  -5   -0.50    3.10 
 -11   5  -5    0.10    2.70 
  11   5   5    3.40    5.60 
 -13  -5  -5   10.10    4.80 
  13  -5   5    0.90    8.30 
 -13  -5  -5   -3.60    2.90 
  13   5   5   -2.80    4.30 
  12  -6  -5    4.80    2.90 
 -12  -6   5    0.50    4.90 
  12   6  -5   -0.70    4.30 
 -10  -6   5    2.90    3.30 
 -10  -6   5   11.70    4.40 
  10  -6  -5    3.80    3.00 
  10  -6  -5   10.40    5.70 
  10   6  -5   -4.30    3.60 
   8  -6  -5    3.90    3.40 
  -8  -6   5   -4.10    3.10 
  -8  -6   5    0.10    2.50 
   8  -6  -5   12.90    5.50 
  -8   6   5    2.60    2.70 
   8   6  -5   -7.10    3.50 
  -6  -6   5   -1.80    2.90 
  -6  -6   5   -3.10    2.40 
   6  -6  -5    1.90    4.00 
   6  -6  -5    2.30    2.40 
   6   6  -5    4.90    4.30 
  -6   6   5    1.00    2.80 
  -4  -6   5    6.60    3.60 
   4   6  -5    2.20    3.70 
  -4   6   5   -0.70    3.40 
  -2  -6   5    2.70    4.70 
  -2  -6   5   11.80    3.60 
  -2   6   5   -1.50    3.60 
   2   6  -5   -0.60    3.50 
   0  -6   5   13.50    4.40 
   0  -6   5   18.10    6.80 
   0   6  -5    6.10    4.20 
   0   6   5   14.30    5.60 
   2  -6   5   23.20    6.20 
   2  -6   5    9.50    6.90 
   2   6   5   20.60    5.80 
  -2   6  -5   12.40    5.70 
   4  -6   5    2.30    7.00 
  -4   6  -5    3.70    3.40 
   4   6   5    3.00    4.40 
   6  -6   5    2.90    3.70 
   6   6   5    2.60    3.90 
  -6   6  -5   -4.40    2.60 
   8  -6   5    3.60    3.20 
   8   6   5    5.10    6.50 
  -8   6  -5    5.00    3.30 
  28   0  -6    7.00    6.90 
  26   0  -6   -1.00    4.20 
  26   0  -6    0.20    4.60 
  24   0  -6    9.60    4.50 
  24   0  -6    4.10    5.40 
  22   0  -6   54.99   12.10 
  22   0  -6   37.00    7.60 
 -20   0   6   41.40    9.20 
  20   0  -6   36.40    7.40 
  20   0  -6   39.90    6.80 
  20   0  -6   32.20    8.50 
  18   0  -6   28.90    5.70 
  18   0  -6   26.30    7.40 
 -18   0   6   22.30    7.50 
  18   0  -6   19.80    6.80 
  18   0  -6   19.80    5.20 
  16   0  -6    2.10    2.30 
  16   0  -6    5.70    3.50 
  16   0  -6    0.20    2.50 
 -16   0   6    2.20    3.30 
  14   0  -6    4.60    3.40 
  14   0  -6    7.40    2.50 
  14   0  -6    5.10    2.90 
 -14   0   6    5.70    3.00 
  14   0  -6    4.90    2.30 
 -12   0   6    1.30    1.60 
  12   0  -6    1.70    1.90 
  12   0  -6    0.30    1.40 
  12   0  -6    5.10    2.80 
 -12   0   6    1.80    1.20 
  12   0  -6    1.60    1.70 
 -10   0   6 2023.70  113.19 
  10   0  -6 2037.30  112.79 
  10   0  -6 2202.18  114.19 
 -10   0   6 2077.19  115.39 
  10   0  -6 2081.89  115.89 
  10   0  -6 2168.18  117.59 
  -8   0   6 2805.12  161.88 
  -8   0   6 3162.88  160.58 
   8   0  -6 3396.16  160.38 
   8   0  -6 2679.83  161.88 
  -6   0   6  911.71   50.29 
   6   0  -6  838.32   49.90 
  -6   0   6  782.02   49.10 
   6   0  -6  968.90   48.30 
   4   0  -6  904.11   49.40 
   4   0  -6  783.32   48.40 
  -4   0   6  960.70   48.80 
   4   0  -6  831.32   47.00 
  -4   0   6  826.32   48.70 
  -2   0   6   64.59    6.50 
   2   0  -6   52.39    5.80 
  -2   0   6   73.79    5.50 
  -2   0   6   60.59    5.90 
   2   0  -6   58.19    5.10 
   2   0  -6   58.19    5.80 
   0   0  -6   10.90    2.90 
   0   0  -6   14.80    2.40 
   0   0   6   19.10    3.20 
   0   0   6   11.30    2.80 
   0   0  -6   13.00    3.10 
   0   0   6    8.50    2.20 
  -2   0  -6  191.28   12.80 
   2   0   6  176.78   13.80 
  -2   0  -6  184.88   13.70 
   2   0   6  178.78   13.60 
   2   0   6  188.38   12.40 
  -2   0  -6  191.28   14.50 
   4   0   6 3586.54  206.68 
   4   0   6 3729.93  204.08 
   4   0   6 3641.64  206.38 
  -4   0  -6 4401.06  207.28 
  -4   0  -6 3815.02  205.08 
  -4   0  -6 3901.41  207.98 
   6   0   6 1305.27   71.39 
  -6   0  -6 1195.08   73.69 
   6   0   6 1214.98   78.69 
  -6   0  -6 1328.97   76.19 
  -6   0  -6 1426.16   73.39 
   6   0   6 1260.87   74.39 
   8   0   6  227.18   15.10 
   8   0   6  176.58   16.70 
  -8   0  -6  179.78   17.80 
  -8   0  -6  217.78   17.20 
   8   0   6  191.18   19.10 
  10   0   6   52.69    8.80 
  10   0   6   64.69    7.20 
  10   0   6   68.79    9.80 
 -10   0  -6   56.79    8.40 
 -10   0  -6   87.79   10.10 
  12   0   6   29.20    7.70 
 -12   0  -6   18.20    5.40 
 -12   0  -6   21.00    6.80 
 -12   0  -6   24.80    7.90 
 -14   0  -6  133.29   17.30 
 -14   0  -6  148.69   15.30 
 -14   0  -6  140.99   16.00 
 -16   0  -6   10.40    4.30 
 -16   0  -6    3.80    4.60 
  16   0   6    6.30    4.30 
 -16   0  -6   -0.70    3.80 
  18   0   6    3.40    4.90 
 -18   0  -6   17.10   10.70 
 -18   0  -6    2.10    5.90 
 -18   0  -6    2.80    5.10 
 -20   0  -6    6.80    5.80 
  20   0   6    5.50    5.50 
 -20   0  -6   11.70    7.80 
 -22   0  -6   18.90    8.30 
 -22   0  -6   22.90    7.30 
  27  -1  -6   -2.60    7.90 
  27  -1  -6   24.90    6.30 
  27   1  -6    8.90    6.30 
  25  -1  -6    8.30    6.30 
  25  -1  -6    6.90    4.20 
  25  -1  -6    1.70    5.40 
  25   1  -6    4.50    5.90 
  25   1  -6   14.90    6.70 
 -23  -1   6   27.80    9.60 
  23  -1  -6   35.20    6.50 
  23  -1  -6   36.30    5.40 
  23  -1  -6   33.90    9.90 
  23   1  -6   23.20    7.60 
  23   1  -6   39.30    9.10 
 -21  -1   6  171.98   17.60 
  21  -1  -6  129.59   17.00 
  21  -1  -6  152.38   11.30 
  21  -1  -6  158.58   12.80 
  21   1  -6  129.69   16.00 
  21   1  -6  149.79   15.80 
  19  -1  -6  100.49   14.10 
  19  -1  -6   96.29    7.90 
  19  -1  -6   96.49    8.70 
 -19  -1   6  108.09   12.40 
  19  -1  -6   66.29   11.40 
  19   1  -6   74.29   10.60 
  19   1  -6   92.39   11.80 
 -17  -1   6    6.80    3.60 
  17  -1  -6    8.80    4.80 
  17  -1  -6    8.10    1.90 
  17  -1  -6    1.80    2.90 
  17   1  -6   10.30    4.20 
 -17   1   6    5.90    3.00 
  17   1  -6    1.90    3.30 
  17   1  -6    4.60    3.30 
  15  -1  -6   43.00    4.80 
  15  -1  -6   49.30    8.20 
  15  -1  -6   55.99    4.80 
  15  -1  -6   59.59    9.40 
 -15  -1   6   64.89    8.40 
 -15   1   6   52.79    7.80 
  15   1  -6   54.99    9.10 
  15   1  -6   41.40    6.90 
  15   1  -6   54.29    8.50 
  13  -1  -6   67.19    8.70 
  13  -1  -6   65.49    5.30 
 -13  -1   6   64.59    8.10 
  13  -1  -6   74.39    9.90 
  13  -1  -6   70.19    5.30 
 -13  -1   6   63.09    7.70 
  13   1  -6   55.39    7.50 
  13   1  -6   86.79    9.20 
 -13   1   6   79.99    9.00 
  13   1  -6   60.89    8.30 
  11  -1  -6  958.30   55.29 
 -11  -1   6  847.92   52.29 
  11  -1  -6  876.71   52.99 
 -11  -1   6  898.11   52.09 
  11  -1  -6  901.21   48.30 
 -11   1   6  835.02   52.09 
  11   1  -6  961.80   54.59 
  11   1  -6  809.32   51.49 
  11   1  -6  938.71   53.29 
  11   1  -6  836.72   52.29 
   9  -1  -6  466.55   26.10 
  -9  -1   6  509.65   30.70 
  -9  -1   6  445.96   29.80 
   9  -1  -6  479.65   30.40 
   9   1  -6  453.05   29.60 
  -9   1   6  476.35   26.70 
   9   1  -6  454.25   30.10 
  -9   1   6  569.14   30.80 
  -7  -1   6  227.08   16.70 
   7  -1  -6  228.28   14.20 
   7  -1  -6  246.08   16.90 
  -7  -1   6  257.87   17.00 
  -7   1   6  249.28   14.10 
  -7   1   6  257.77   16.50 
   7   1  -6  239.58   17.10 
   7   1  -6  247.68   16.60 
  -5  -1   6  620.34   36.90 
   5  -1  -6  631.44   36.50 
  -5  -1   6  647.04   37.90 
   5  -1  -6  613.64   34.60 
  -5  -1   6  672.83   37.40 
  -5   1   6  609.04   36.00 
   5   1  -6  617.94   36.60 
  -5   1   6  671.73   34.70 
   5   1  -6  607.04   37.20 
  -5   1   6  635.34   36.40 
  -3  -1   6 1651.33   88.99 
  -3  -1   6 1568.04   87.79 
   3  -1  -6 1580.94   87.49 
   3  -1  -6 1782.72   86.89 
   3  -1  -6 1516.45   87.19 
  -3  -1   6 1807.62   89.39 
   3   1  -6 1547.85   88.79 
   3   1  -6 1704.63   89.29 
  -3   1   6 1510.55   86.59 
   3   1  -6 1557.24   87.49 
  -3   1   6 1545.35   86.69 
   1  -1  -6   23.80    3.40 
  -1  -1   6   30.80    4.40 
  -1  -1   6   28.70    4.20 
   1  -1  -6   26.20    3.30 
   1  -1  -6   23.80    3.20 
  -1  -1   6   24.40    3.40 
  -1   1   6   22.70    2.90 
  -1   1   6   23.60    2.80 
   1   1  -6   23.90    3.70 
   1   1  -6   27.10    4.30 
   1   1  -6   25.00    3.60 
  -1   1   6   27.40    3.20 
  -1  -1  -6  282.37   18.10 
   1  -1   6  276.47   19.30 
   1  -1   6  279.47   19.20 
  -1  -1  -6  269.57   17.90 
   1  -1   6  263.97   17.10 
  -1  -1  -6  261.37   17.30 
   1   1   6  271.97   17.10 
  -1   1  -6  283.27   17.20 
   1   1   6  274.57   17.50 
  -1   1  -6  264.37   19.70 
   1   1   6  253.37   16.80 
  -1   1  -6  298.27   19.00 
  -3  -1  -6  100.69    9.60 
   3  -1   6  105.09    8.30 
  -3  -1  -6  108.59    9.70 
   3  -1   6  105.69   10.30 
   3  -1   6  111.29   10.60 
   3   1   6  100.49    8.80 
   3   1   6  109.39    8.90 
  -3   1  -6  113.59   11.10 
   3   1   6  120.29    9.20 
  -3   1  -6  111.99   10.10 
  -3   1  -6  109.79    8.60 
  -5  -1  -6  389.06   25.80 
   5  -1   6  401.26   23.20 
  -5  -1  -6  358.06   25.70 
   5  -1   6  358.46   26.40 
   5  -1   6  376.56   26.40 
   5   1   6  377.66   24.40 
  -5   1  -6  356.96   27.10 
   5   1   6  407.56   24.50 
  -5   1  -6  375.46   23.40 
  -5   1  -6  343.77   25.50 
   5   1   6  403.66   25.00 
  -7  -1  -6   27.80    6.60 
   7  -1   6   23.00    4.30 
   7  -1   6   22.80    5.90 
   7  -1   6   29.80    7.00 
  -7  -1  -6   28.60    6.40 
  -7  -1  -6   28.50    4.80 
  -7   1  -6   23.50    5.50 
   7   1   6   19.70    4.90 
   7   1   6   26.30    4.20 
  -7   1  -6   34.60    4.50 
  -7   1  -6   26.00    6.90 
   7   1   6   23.30    5.30 
   9  -1   6   64.89    9.40 
  -9  -1  -6   61.19    9.40 
  -9  -1  -6   49.99    9.50 
  -9  -1  -6   67.09    8.40 
   9  -1   6   53.19    8.50 
   9   1   6   54.19    7.50 
  -9   1  -6   67.09    8.80 
  -9   1  -6   72.39    9.20 
  -9   1  -6   48.10   10.30 
 -11  -1  -6  248.38   23.60 
  11  -1   6  287.67   24.10 
  11  -1   6  276.37   18.40 
 -11  -1  -6  275.27   22.90 
 -11  -1  -6  284.57   22.40 
  11  -1   6  229.88   22.20 
  11   1   6  245.58   21.20 
 -11   1  -6  275.17   25.00 
 -11   1  -6  335.97   34.10 
 -11   1  -6  256.07   20.10 
 -13  -1  -6  139.39   15.80 
 -13  -1  -6  132.79   15.00 
 -13  -1  -6  105.49   15.10 
  13  -1   6  140.89   15.60 
 -13   1  -6  128.79   16.60 
  13   1   6  130.49   14.00 
 -13   1  -6  131.39   15.00 
 -13   1  -6  123.99   12.80 
 -15  -1  -6   28.90    8.30 
  15  -1   6   12.50    6.70 
 -15  -1  -6   18.90    6.80 
 -15  -1  -6   21.40    7.50 
 -15   1  -6   21.80    8.70 
 -15   1  -6   20.60    5.80 
  15   1   6   18.40    6.50 
 -17  -1  -6    1.30    5.20 
 -17  -1  -6   17.40    6.60 
 -17  -1  -6   14.40    5.40 
  17  -1   6    2.20    4.40 
  17   1   6    9.50    4.70 
 -17   1  -6    8.30    4.30 
 -17   1  -6    9.20    6.10 
 -19  -1  -6   21.80    9.00 
  19  -1   6   24.90    8.40 
 -19  -1  -6    7.90    7.70 
 -19   1  -6   17.00    8.80 
 -19   1  -6   13.90    6.80 
  21  -1   6   20.60    7.10 
 -21  -1  -6   -1.90    5.10 
 -21  -1  -6   -0.20    6.40 
 -21   1  -6   -0.20    6.90 
 -21   1  -6   -2.40    4.70 
  26  -2  -6   -3.50    6.30 
  26   2  -6   10.30    5.10 
  24  -2  -6   32.00   10.00 
  24   2  -6   24.10    7.70 
  22  -2  -6   28.10   10.00 
  22  -2  -6   27.00    9.20 
 -22  -2   6   26.20    8.30 
  22   2  -6   21.10    6.50 
  22   2  -6   13.20    6.10 
 -20  -2   6   31.10    7.90 
  20  -2  -6   19.50    7.30 
  20  -2  -6   24.20    8.30 
  20   2  -6   23.90    7.10 
  20   2  -6   27.10    6.60 
  18  -2  -6   37.20    8.40 
 -18  -2   6   41.10    8.70 
  18  -2  -6   39.80   10.30 
  18   2  -6   40.20    9.20 
  18   2  -6   41.80    8.60 
  16  -2  -6   22.60    6.70 
 -16  -2   6   23.30    6.20 
  16  -2  -6   15.50    5.30 
  16   2  -6   10.70    4.60 
  16   2  -6   18.80    5.90 
  14  -2  -6   54.09    7.90 
 -14  -2   6   44.70    7.20 
  14  -2  -6   57.69    8.90 
  14   2  -6   42.60    6.50 
  14   2  -6   41.30    8.40 
 -12  -2   6   69.99    8.80 
  12  -2  -6   81.59   10.00 
  12  -2  -6   79.39    9.40 
 -12  -2   6   94.79    9.50 
  12   2  -6   68.69    8.10 
 -12   2   6   70.79    8.30 
  12   2  -6   66.39    8.50 
  12   2  -6   91.39   10.50 
  12   2  -6   64.19    8.90 
 -10  -2   6  120.99   12.50 
  10  -2  -6  151.58   13.30 
  10   2  -6  149.39   12.30 
 -10   2   6  141.69   11.80 
  10   2  -6  145.39   12.80 
  10   2  -6  132.99   12.80 
  10   2  -6  153.78   14.20 
  -8  -2   6   81.59    8.70 
   8  -2  -6   76.19    7.80 
   8   2  -6   68.29    8.20 
   8   2  -6   79.49    7.90 
  -8   2   6   73.29    7.10 
   6  -2  -6  424.06   25.80 
  -6  -2   6  417.86   27.50 
  -6  -2   6  396.06   26.80 
   6  -2  -6  400.56   24.20 
   6   2  -6  440.96   27.50 
  -6   2   6  425.96   24.30 
  -6   2   6  413.86   23.50 
  -6   2   6  445.56   24.40 
   6   2  -6  402.76   26.40 
   4  -2  -6   87.49    7.40 
  -4  -2   6   85.49    8.40 
   4  -2  -6   81.89    6.80 
  -4  -2   6   77.89    8.30 
   4   2  -6   86.99    8.20 
  -4   2   6   83.09    6.60 
   4   2  -6   90.29    8.60 
  -2  -2   6  516.45   29.50 
   2  -2  -6  460.05   26.50 
   2  -2  -6  442.76   26.40 
  -2  -2   6  458.65   29.30 
   2  -2  -6  450.75   28.40 
   2   2  -6  464.35   29.40 
  -2   2   6  447.16   27.60 
   2   2  -6  462.15   28.60 
   2   2  -6  490.05   29.40 
   0  -2  -6  425.36   25.40 
   0  -2   6  446.36   29.20 
   0  -2   6  429.16   27.50 
   0  -2  -6  460.05   28.50 
   0  -2   6  460.45   29.10 
   0  -2  -6  426.06   25.60 
   0   2  -6  470.85   28.50 
   0   2  -6  433.76   28.90 
   0   2  -6  456.05   27.40 
   0   2   6  457.15   27.60 
   2  -2   6  186.98   13.00 
   2  -2   6  170.38   14.60 
  -2  -2  -6  179.08   14.40 
   2  -2   6  175.38   14.60 
  -2  -2  -6  177.18   12.30 
  -2  -2  -6  155.08   11.50 
  -2   2  -6  162.48   13.60 
  -2   2  -6  160.68   14.60 
   2   2   6  167.68   13.30 
  -2   2  -6  176.78   12.50 
  -4  -2  -6   35.40    4.80 
   4  -2   6   26.10    6.00 
  -4  -2  -6   30.70    4.20 
  -4  -2  -6   37.40    7.30 
   4  -2   6   30.90    6.60 
   4  -2   6   30.20    5.10 
  -4   2  -6   28.90    4.20 
  -4   2  -6   32.30    6.80 
   4   2   6   30.00    4.80 
  -4   2  -6   29.10    8.60 
   6  -2   6   17.30    5.10 
   6  -2   6   14.90    5.20 
  -6  -2  -6   20.50    6.10 
   6  -2   6   18.10    3.70 
  -6  -2  -6   13.20    3.70 
  -6  -2  -6   16.40    4.40 
  -6   2  -6   14.70    3.40 
   6   2   6   14.80    2.90 
   6   2   6   11.00    4.00 
  -6   2  -6   17.40    4.60 
   6   2   6   15.80    3.00 
  -8  -2  -6  193.08   15.50 
  -8  -2  -6  173.48   16.40 
   8  -2   6  187.08   13.50 
   8  -2   6  197.18   18.10 
  -8  -2  -6  150.98   16.40 
   8  -2   6  176.78   16.80 
   8   2   6  162.18   12.90 
  -8   2  -6  146.49   16.90 
  -8   2  -6  204.28   17.20 
  -8   2  -6  194.28   13.70 
 -10  -2  -6  191.08   19.20 
 -10  -2  -6  192.18   18.90 
 -10  -2  -6  212.18   17.70 
  10  -2   6  226.88   20.70 
  10  -2   6  187.48   18.70 
  10  -2   6  210.68   14.90 
 -10   2  -6  180.88   19.60 
  10   2   6  206.98   15.60 
 -10   2  -6  178.88   15.20 
 -12  -2  -6   15.00    5.90 
 -12  -2  -6   14.90    5.90 
  12  -2   6   21.70    9.00 
  12  -2   6    5.40    3.10 
  12  -2   6   13.60    6.40 
 -12   2  -6   11.70    3.70 
  12   2   6   12.10    4.00 
 -12   2  -6    6.00    4.70 
 -14  -2  -6   62.39   13.10 
 -14  -2  -6   53.09   11.80 
  14  -2   6   57.49   12.00 
  14  -2   6   49.50   11.80 
 -14  -2  -6   58.09   10.20 
 -14   2  -6   62.79    8.50 
  14   2   6   63.89    8.50 
 -14   2  -6   65.09   13.90 
 -16  -2  -6   14.60    4.70 
 -16  -2  -6    1.10    3.20 
 -16  -2  -6    2.10    3.60 
  16  -2   6    2.30    4.30 
  16   2   6   -0.10    2.80 
 -16   2  -6    3.10    3.00 
 -16   2  -6    2.70    4.60 
 -18  -2  -6    3.60    4.80 
 -18  -2  -6   -3.40    5.30 
  18  -2   6    0.80    4.50 
 -18   2  -6    8.20    4.90 
 -18   2  -6    1.00    3.50 
 -20  -2  -6    2.70    4.80 
  20  -2   6  -10.20    5.10 
 -20  -2  -6   -4.10    5.70 
 -20   2  -6   -3.20    4.00 
  20   2   6    3.70    5.20 
 -20   2  -6    0.90    6.80 
  25  -3  -6   16.10    7.50 
  25   3  -6   13.50   10.30 
  23  -3  -6    2.60    5.00 
  23   3  -6    3.70    4.10 
  21  -3  -6   11.10    9.00 
 -21  -3   6   20.60    6.80 
  21  -3  -6   11.40    6.80 
  21   3  -6   12.20    6.00 
  21   3  -6    4.40    5.20 
  19  -3  -6   11.80    7.10 
 -19  -3   6    3.80    3.50 
  19  -3  -6   11.70    4.80 
  19   3  -6   -2.20    2.90 
  19   3  -6    1.90    3.40 
  17  -3  -6   33.70    8.50 
  17  -3  -6   19.50    7.20 
  17   3  -6   14.10    4.80 
  15  -3  -6   20.50    6.20 
  15  -3  -6   18.20    6.00 
 -15  -3   6   19.80    5.50 
  15   3  -6   15.90    6.10 
  15   3  -6   16.30    4.40 
 -13  -3   6   30.00    7.00 
  13  -3  -6   25.70    6.60 
  13   3  -6   25.60    7.30 
  13   3  -6   33.80    4.80 
  11  -3  -6  140.59   13.60 
  11  -3  -6  107.29   11.40 
 -11  -3   6  115.99   11.30 
  11   3  -6   98.69    9.70 
  11   3  -6  120.09   13.10 
  -9  -3   6   47.60    6.90 
   9  -3  -6   49.00    6.50 
   9  -3  -6   45.10    7.20 
   9   3  -6   49.70    7.70 
   9   3  -6   43.90    5.70 
  -9   3   6   45.90    4.90 
  -7  -3   6  259.07   19.90 
  -7  -3   6  263.77   21.90 
   7  -3  -6  276.07   18.90 
   7   3  -6  280.17   21.50 
   7   3  -6  277.17   18.30 
   7   3  -6  270.17   18.50 
   7   3  -6  269.27   22.80 
  -7   3   6  279.37   17.60 
  -7   3   6  299.17   17.30 
  -5  -3   6   75.69    8.40 
  -5  -3   6   89.79    9.70 
   5  -3  -6   85.49    8.00 
  -5  -3   6   74.09    8.90 
   5  -3  -6   76.89    6.90 
   5   3  -6   84.29    9.30 
  -5   3   6   72.39    7.40 
   5   3  -6   89.99    7.70 
  -5   3   6   81.59    7.20 
  -3  -3   6  184.68   14.90 
  -3  -3   6  211.08   16.10 
  -3  -3   6  173.28   14.90 
   3  -3  -6  182.28   14.80 
   3   3  -6  191.08   15.40 
  -3   3   6  179.38   13.70 
   3   3  -6  192.28   14.10 
  -3   3   6  186.18   14.60 
  -1  -3   6   74.49    8.80 
   1  -3  -6   79.49    8.70 
  -1  -3   6   64.39    8.10 
  -1  -3   6   75.19    9.80 
  -1   3   6   61.39    7.30 
   1  -3   6  276.07   21.80 
  -1  -3  -6  277.87   22.20 
   1  -3   6  325.47   23.40 
   1  -3   6  346.17   26.50 
  -1   3  -6  311.37   20.70 
  -1   3  -6  309.97   22.10 
   1   3   6  266.77   20.70 
  -3  -3  -6   55.59   10.30 
   3  -3   6   73.69    9.10 
  -3  -3  -6   55.49    5.50 
   3  -3   6   50.79    6.80 
  -3  -3  -6   51.69    5.10 
   3  -3   6   51.19    7.80 
  -3   3  -6   53.29    7.50 
  -3   3  -6   60.29    6.90 
   3   3   6   55.39    7.30 
   5  -3   6   16.70    4.40 
   5  -3   6   17.60    5.40 
  -5  -3  -6   19.10    3.30 
   5  -3   6   29.50    7.00 
  -5  -3  -6   17.10    6.10 
  -5  -3  -6   14.50    4.20 
  -5   3  -6   19.90    5.70 
  -5   3  -6   17.20    4.00 
  -7  -3  -6   41.40    5.90 
   7  -3   6   53.19   10.50 
   7  -3   6   40.30    8.50 
   7  -3   6   44.40    7.20 
  -7  -3  -6   44.80    7.00 
  -7  -3  -6   41.60    9.50 
  -7   3  -6   54.39   10.80 
  -7   3  -6   39.40    8.90 
  -9  -3  -6   24.10    7.50 
   9  -3   6   34.90    8.20 
  -9  -3  -6   20.30    5.90 
  -9  -3  -6   30.90    6.20 
   9  -3   6   19.70    4.50 
   9  -3   6   23.60    6.90 
  -9   3  -6   25.80    7.40 
  -9   3  -6   22.70    4.70 
  11  -3   6  137.09   16.20 
 -11  -3  -6  112.79   15.40 
 -11  -3  -6  141.79   13.60 
  11  -3   6  124.89   15.40 
 -11  -3  -6  118.69   14.30 
  11  -3   6  142.49   11.20 
 -11   3  -6  111.39   10.80 
 -11   3  -6  108.49   15.00 
  13  -3   6   18.60    6.30 
 -13  -3  -6    9.40    4.70 
  13  -3   6    6.20    3.50 
 -13  -3  -6   11.50    6.30 
  13  -3   6    2.10    4.40 
 -13  -3  -6   12.30    4.80 
 -13   3  -6    8.70    3.70 
 -13   3  -6    9.80    5.30 
  15  -3   6   -8.60    6.80 
 -15  -3  -6   -2.80    3.80 
 -15  -3  -6   -4.60    4.20 
  15  -3   6    6.80    4.50 
 -15  -3  -6    8.00    5.50 
  15   3   6    5.10    3.70 
 -15   3  -6   -3.90    2.40 
 -15   3  -6    9.30    4.60 
 -17  -3  -6    1.70    4.10 
  17  -3   6   10.00    6.00 
 -17  -3  -6    4.00    6.10 
 -17   3  -6   -2.40    3.20 
  17   3   6    4.70    5.00 
 -17   3  -6   -0.20    7.30 
 -19  -3  -6   13.50    7.50 
 -19  -3  -6    8.60    5.60 
  19  -3   6   14.10    7.60 
 -19   3  -6    3.80    4.50 
  19   3   6    8.70    7.00 
  22  -4  -6   11.40    6.60 
  22   4  -6   21.70    7.90 
 -20  -4   6   -1.10    5.70 
  20  -4  -6    3.80    3.90 
  20   4  -6   -5.80    3.70 
 -18  -4   6   21.80    8.00 
  18  -4  -6    6.40    4.70 
  18  -4  -6   20.00    7.30 
  18   4  -6   12.60    5.20 
 -16  -4   6   41.90    8.40 
  16  -4  -6   29.00    7.80 
  16   4  -6   21.60    8.00 
  14  -4  -6    7.00    4.00 
  14  -4  -6    8.70    5.90 
 -14  -4   6   13.50    4.60 
  14   4  -6    2.10    4.30 
 -12  -4   6   11.90    4.40 
  12  -4  -6   13.30    5.10 
  10  -4  -6  137.59   13.90 
  10  -4  -6  169.58   15.80 
 -10  -4   6  166.28   14.50 
  10   4  -6  154.88   16.60 
  -8  -4   6  362.76   26.70 
   8  -4  -6  374.66   26.10 
   8  -4  -6  422.76   27.70 
  -8  -4   6  444.26   27.60 
  -8   4   6  342.77   23.10 
  -8   4   6  417.86   24.20 
   8   4  -6  356.86   28.90 
  -6  -4   6   80.59    9.20 
  -6  -4   6   80.69    9.20 
   6  -4  -6   90.29    8.30 
   6  -4  -6   83.59    8.70 
  -6   4   6   89.09    8.20 
   6   4  -6   85.79   11.00 
  -6   4   6   89.29    8.80 
   4  -4  -6   33.10    4.10 
  -4  -4   6   31.10    6.30 
  -4  -4   6   33.50    7.00 
  -4   4   6   37.90    5.60 
  -4   4   6   38.20    7.00 
   4   4  -6   32.20    7.00 
  -2  -4   6   59.99    8.00 
   2  -4  -6   66.69    8.90 
  -2  -4   6   79.19    9.60 
   2   4  -6   55.99    8.10 
  -2   4   6   65.39    7.90 
  -2   4   6   56.29    8.00 
   0  -4   6    7.10    3.70 
   0  -4   6    6.50    4.30 
   0  -4  -6    6.00    3.40 
   0   4  -6    6.60    2.90 
   0   4  -6    7.20    3.50 
   0   4   6    7.00    3.70 
  -2  -4  -6   22.40    6.20 
   2  -4   6   24.30    6.20 
   2  -4   6   30.40    6.90 
   2   4   6   26.30    6.60 
  -2   4  -6   18.40    4.80 
  -2   4  -6   16.90    4.50 
   4  -4   6    8.00    4.20 
   4  -4   6    7.30    3.00 
  -4  -4  -6    3.50    3.60 
   4  -4   6   12.70    4.90 
  -4   4  -6    5.60    2.80 
  -4   4  -6    7.80    3.40 
   4   4   6    6.50    3.90 
   6  -4   6   12.80    4.40 
   6  -4   6   10.40    4.60 
  -6  -4  -6    5.80    4.50 
  -6  -4  -6   10.30    3.40 
   6  -4   6   13.70    5.70 
  -6   4  -6   13.80    4.00 
  -6   4  -6    9.70    3.20 
   6   4   6    4.00    4.10 
  -8  -4  -6   19.70    5.10 
   8  -4   6   20.90    7.60 
  -8  -4  -6   27.30    4.60 
   8  -4   6   24.30    7.20 
  -8  -4  -6   31.30    9.20 
   8  -4   6   13.80    4.10 
   8   4   6   15.70    7.00 
  -8   4  -6   10.90    6.70 
  -8   4  -6   13.80    3.60 
 -10  -4  -6   92.69   11.60 
  10  -4   6   89.69   14.00 
 -10  -4  -6   91.29   14.00 
  10  -4   6   79.79    9.60 
 -10  -4  -6  109.09   10.50 
  10  -4   6   82.39   12.50 
 -10   4  -6   82.49   11.90 
 -10   4  -6   78.89    8.50 
  10   4   6   80.79   16.10 
 -12  -4  -6    5.80    4.00 
  12  -4   6   11.20    5.70 
 -12  -4  -6    0.20    5.10 
 -12  -4  -6   10.10    4.70 
  12  -4   6    5.80    6.90 
 -12   4  -6   16.30    3.60 
  12   4   6   11.20    6.10 
 -12   4  -6    8.60    5.10 
 -14  -4  -6   -6.00    3.50 
 -14  -4  -6   -6.80    3.40 
 -14  -4  -6   -0.90    3.40 
  14  -4   6    4.70    5.20 
 -14   4  -6   -4.60    2.70 
  14   4   6    4.70    5.30 
  16  -4   6   -5.40    4.50 
 -16  -4  -6    2.50    4.80 
 -16  -4  -6    6.70    6.60 
  16   4   6   -6.40    4.10 
 -16   4  -6    1.00    3.70 
  19  -5  -6   -4.00    3.30 
  19   5  -6    6.30    5.30 
  17  -5  -6   34.10   14.60 
 -17  -5   6   19.80    7.70 
  17   5  -6   15.40    8.00 
  15  -5  -6    4.10    3.40 
 -15  -5   6    2.70    4.10 
  15  -5  -6   14.30    6.10 
  15   5  -6    8.90    5.40 
  13  -5  -6   11.00    4.60 
 -13  -5   6    9.20    4.60 
  13  -5  -6    2.20    5.00 
  13   5  -6   15.20    5.90 
  11  -5  -6   10.80    4.30 
 -11  -5   6    9.40    3.60 
  11  -5  -6   14.30    5.90 
 -11  -5   6   11.00    4.20 
  11   5  -6   10.00    5.60 
  -9  -5   6    3.00    2.80 
   9  -5  -6    4.60    3.20 
   9  -5  -6    4.90    3.20 
  -9  -5   6    1.10    2.20 
  -9   5   6    1.70    2.10 
  -9   5   6    9.80    2.50 
   9   5  -6    4.80    4.30 
  -7  -5   6   -3.20    2.00 
  -7  -5   6   -1.40    2.00 
   7  -5  -6    5.30    3.40 
   7  -5  -6   -1.70    2.00 
   7   5  -6   -1.80    3.00 
  -7   5   6   -1.70    2.30 
  -7   5   6    3.20    2.40 
  -5  -5   6   18.90    5.10 
   5  -5  -6   16.90    3.80 
   5  -5  -6   18.20    4.60 
  -5  -5   6   23.30    6.20 
  -5   5   6   19.30    5.20 
   5   5  -6   16.30    6.60 
  -5   5   6   17.90    4.50 
  -3  -5   6   18.80    5.40 
  -3  -5   6    9.20    4.50 
   3   5  -6   13.20    5.20 
  -3   5   6   18.20    5.30 
  -1  -5   6   44.00    8.70 
  -1  -5   6   24.60    6.10 
  -1   5   6   32.20    8.00 
   1   5  -6   31.20    6.70 
   1  -5   6    6.70    3.60 
   1  -5   6    4.20    3.70 
  -1   5  -6    5.70    3.50 
   1   5   6    2.40    3.30 
   3  -5   6    8.30    4.20 
   3  -5   6    2.90    2.80 
   3   5   6    3.70    4.40 
  -3   5  -6    5.20    3.10 
   5  -5   6    1.10    4.30 
  -5  -5  -6    4.80    5.50 
   5  -5   6   10.30    4.90 
  -5   5  -6    0.70    2.80 
   5   5   6    1.50    4.30 
   7  -5   6    3.20    8.40 
  -7  -5  -6   10.20    5.50 
   7   5   6   13.70    6.00 
  -7   5  -6    8.70    3.30 
   9  -5   6   -3.70    7.10 
  -9  -5  -6    4.70    3.70 
  -9  -5  -6   14.10    4.40 
  -9  -5  -6   17.40    6.40 
   9  -5   6   11.20    6.20 
  -9   5  -6   16.20    3.80 
   9   5   6   -3.50    4.90 
 -11  -5  -6    9.20    4.40 
 -11  -5  -6    6.90    3.20 
  11  -5   6   -7.30    3.50 
  11   5   6   -4.10    6.00 
 -11   5  -6    0.10    2.50 
  13  -5   6    1.20    6.10 
 -13  -5  -6   -2.10    4.60 
 -13  -5  -6    4.40    3.70 
 -13  -5  -6    4.20    5.20 
  13   5   6    4.10    4.80 
 -12  -6   6    9.90    6.00 
  12  -6  -6    6.50    3.70 
 -12  -6   6    7.00    3.20 
  12   6  -6    4.30    5.00 
 -10  -6   6    8.00    5.40 
  10  -6  -6    5.40    5.00 
  10  -6  -6    5.60    3.50 
 -10  -6   6    6.50    2.90 
  10   6  -6    2.70    5.20 
  -8  -6   6   12.80    4.50 
   8  -6  -6    2.00    2.60 
  -8  -6   6   -3.00    2.20 
   8  -6  -6    9.30    4.90 
  -8   6   6   -4.00    2.50 
   8   6  -6   -0.40    4.50 
  -6  -6   6   16.70    4.60 
   6  -6  -6   11.20    3.70 
  -6  -6   6   17.20    6.00 
  -6   6   6    8.30    3.80 
   6   6  -6    4.90    4.00 
  -4  -6   6    2.50    3.20 
  -4  -6   6    8.10    4.70 
  -4   6   6    8.30    3.60 
   4   6  -6    4.30    4.30 
  -2  -6   6    4.30    4.50 
  -2  -6   6    6.90    3.00 
   2   6  -6    4.40    4.30 
  -2   6   6    7.60    4.60 
   0  -6   6    7.50    4.20 
   0  -6   6    0.50    5.60 
   0   6  -6   -0.40    3.70 
   0   6   6    7.60    4.80 
   2  -6   6   -4.20    5.80 
  -2   6  -6   -2.40    3.20 
   4  -6   6    8.20    4.20 
   4   6   6    6.00    5.90 
   6  -6   6   -4.60    4.10 
  -6   6  -6    3.60    3.30 
   6   6   6    1.30    5.40 
  28   0  -7    2.90    6.00 
  26   0  -7    0.10    6.60 
  26   0  -7    2.30    4.40 
  24   0  -7   25.40    8.20 
  24   0  -7   40.50    8.00 
  22   0  -7   56.59    9.70 
  22   0  -7   57.39   11.80 
  20   0  -7   20.70    6.90 
 -20   0   7   25.80    7.20 
  20   0  -7   34.10    6.50 
  20   0  -7   15.00    4.90 
  18   0  -7    6.40    2.40 
  18   0  -7   -3.40    2.70 
  18   0  -7   -0.20    2.50 
  18   0  -7   -1.90    2.90 
 -18   0   7   -1.00    2.50 
  16   0  -7    1.10    3.40 
 -16   0   7    5.80    3.90 
  16   0  -7    4.70    2.80 
  16   0  -7    4.30    2.40 
  16   0  -7    3.60    2.20 
  14   0  -7   65.69    7.20 
 -14   0   7   80.89    9.40 
  14   0  -7  105.09   11.70 
  14   0  -7   70.79    9.70 
  12   0  -7  460.55   28.90 
  12   0  -7  518.45   30.40 
  12   0  -7  485.75   32.20 
 -12   0   7  468.75   29.30 
 -12   0   7  454.05   31.30 
  12   0  -7  516.95   34.30 
  10   0  -7   19.00    3.60 
  10   0  -7   20.00    4.60 
 -10   0   7   16.10    4.10 
 -10   0   7   16.50    3.30 
  -8   0   7  820.22   49.40 
   8   0  -7  961.80   49.30 
  -8   0   7  939.31   51.59 
   8   0  -7  827.82   51.29 
   6   0  -7   92.89    8.70 
  -6   0   7   82.59    9.90 
  -6   0   7   95.39    7.60 
   6   0  -7  108.69    7.70 
  -6   0   7  112.89    8.90 
   4   0  -7   13.50    3.20 
  -4   0   7   11.60    2.50 
  -4   0   7   14.30    3.30 
  -4   0   7   13.10    3.00 
   4   0  -7   11.80    3.20 
   4   0  -7   14.20    2.70 
  -2   0   7   66.09    6.20 
   2   0  -7   54.29    6.10 
   2   0  -7   55.69    5.90 
  -2   0   7   58.39    5.30 
  -2   0   7   53.49    5.90 
   2   0  -7   56.19    5.10 
   0   0   7  132.99   11.00 
   0   0  -7  145.89   10.00 
   0   0  -7  135.09   11.50 
   0   0  -7  137.49   11.00 
   0   0   7  125.59   10.80 
   0   0   7  143.79    9.90 
   2   0   7   19.80    4.20 
   2   0   7   22.70    3.30 
  -2   0  -7   17.30    4.50 
   2   0   7   19.50    4.30 
  -2   0  -7   19.60    4.20 
  -2   0  -7   20.50    3.30 
   4   0   7 1054.09   61.69 
  -4   0  -7 1022.70   62.19 
  -4   0  -7 1093.69   59.79 
   4   0   7  959.40   60.89 
  -4   0  -7 1226.88   61.99 
   4   0   7  955.30   58.29 
  -6   0  -7   -0.10    1.70 
   6   0   7    0.40    1.90 
  -6   0  -7    1.30    2.00 
   6   0   7    0.50    1.60 
   6   0   7   -0.90    1.70 
   8   0   7  130.69   11.00 
   8   0   7  125.59   13.40 
  -8   0  -7  130.39   12.50 
  -8   0  -7  145.79   15.30 
   8   0   7  147.19   14.20 
  -8   0  -7  143.49   13.70 
 -10   0  -7   42.10    6.90 
  10   0   7   28.70    7.10 
 -10   0  -7   23.70    6.20 
 -10   0  -7   28.60    8.00 
  12   0   7    8.30    3.90 
 -12   0  -7   13.50    5.10 
 -12   0  -7    8.20    5.00 
 -12   0  -7   17.50    6.10 
 -14   0  -7   -1.10    3.70 
 -14   0  -7   -4.30    3.30 
 -14   0  -7    2.50    2.80 
  14   0   7   -1.90    2.80 
 -16   0  -7   -1.50    4.90 
 -16   0  -7    6.70    3.60 
 -16   0  -7   12.00    6.40 
  16   0   7    7.20    4.00 
 -18   0  -7   11.50    7.40 
  18   0   7    7.90    6.00 
 -18   0  -7   20.70    6.80 
 -20   0  -7    4.40    6.30 
 -20   0  -7    6.30    5.90 
  27  -1  -7    6.10    7.30 
  27  -1  -7   22.80    5.80 
  27   1  -7   -1.10    5.50 
  25  -1  -7   51.19    8.50 
  25  -1  -7   40.80   11.20 
  25   1  -7   45.20   10.70 
  23  -1  -7   20.30    4.20 
  23  -1  -7   34.50    5.40 
 -23  -1   7   27.90    8.00 
  23  -1  -7   19.40    6.90 
  23   1  -7   18.50    6.60 
  23   1  -7   25.30    7.70 
  21  -1  -7    9.60    5.30 
  21  -1  -7   13.90    3.70 
 -21  -1   7   19.80    5.90 
  21  -1  -7   10.40    3.20 
  21   1  -7    2.40    4.10 
  21   1  -7    7.70    4.10 
  19  -1  -7   37.30    4.90 
  19  -1  -7   36.30    9.20 
  19  -1  -7   49.20    5.50 
 -19  -1   7   54.29    8.70 
  19  -1  -7   39.40   11.30 
  19   1  -7   24.70    6.80 
  19   1  -7   34.40    8.00 
  17  -1  -7   33.40    4.30 
  17  -1  -7   41.20    9.90 
 -17  -1   7   36.50    7.60 
  17   1  -7   32.40    7.90 
  17   1  -7   36.30    7.70 
  17   1  -7   56.49    9.60 
 -17   1   7   45.70    9.90 
  15  -1  -7   29.00    7.50 
 -15  -1   7   26.40    6.50 
  15  -1  -7   35.30    8.40 
  15  -1  -7   20.40    3.20 
  15   1  -7   32.90    7.40 
  15   1  -7   33.20    7.10 
  15   1  -7   26.50    6.70 
  15   1  -7   24.80    5.60 
 -15   1   7   36.10    6.30 
  13  -1  -7   14.50    2.30 
  13  -1  -7   16.60    2.40 
 -13  -1   7    9.80    3.40 
  13  -1  -7   22.00    5.70 
  13  -1  -7   14.60    4.70 
  13   1  -7   20.50    6.50 
  13   1  -7   12.20    3.80 
  13   1  -7   25.20    6.10 
 -13   1   7   12.50    4.30 
  11  -1  -7  314.17   18.40 
 -11  -1   7  304.97   22.60 
 -11  -1   7  314.77   22.30 
  11  -1  -7  318.87   23.20 
 -11   1   7  315.77   22.40 
  11   1  -7  356.96   24.90 
 -11   1   7  328.37   19.10 
  11   1  -7  319.47   23.00 
  11   1  -7  377.76   24.20 
  11   1  -7  313.07   21.90 
   9  -1  -7 1437.96   80.99 
  -9  -1   7 1376.16   80.19 
  -9  -1   7 1570.04   81.19 
   9  -1  -7 1384.16   76.29 
  -9   1   7 1413.36   76.99 
   9   1  -7 1338.77   80.59 
   9   1  -7 1334.57   79.59 
  -9   1   7 1649.83   80.89 
  -7  -1   7 1503.55   86.39 
  -7  -1   7 1547.35   86.89 
   7  -1  -7 1508.75   83.29 
   7  -1  -7 1580.94   86.69 
  -7   1   7 1607.04   83.59 
  -7   1   7 1711.63   86.39 
  -7   1   7 1634.04   86.59 
   7   1  -7 1478.05   86.89 
   7   1  -7 1527.15   85.99 
  -5  -1   7  202.38   14.00 
   5  -1  -7  197.48   12.20 
  -5  -1   7  197.78   14.60 
  -5  -1   7  190.88   14.70 
   5  -1  -7  190.18   13.70 
  -5   1   7  195.38   13.40 
  -5   1   7  209.28   13.40 
   5   1  -7  190.18   13.60 
   5   1  -7  190.78   14.60 
  -3  -1   7  536.45   33.00 
   3  -1  -7  529.35   32.80 
  -3  -1   7  535.15   34.10 
  -3  -1   7  544.95   34.30 
   3  -1  -7  610.64   32.40 
   3  -1  -7  573.64   33.10 
   3   1  -7  567.34   34.50 
  -3   1   7  547.85   32.20 
   3   1  -7  538.45   34.30 
   3   1  -7  569.84   33.00 
  -3   1   7  572.84   32.60 
  -3   1   7  646.84   32.20 
  -1  -1   7   79.79    6.90 
   1  -1  -7   79.79    6.90 
  -1  -1   7   82.19    8.20 
   1  -1  -7   73.69    6.90 
   1  -1  -7   79.29    7.20 
  -1  -1   7   85.69    8.40 
   1   1  -7   88.39    8.00 
  -1   1   7   76.19    6.40 
  -1   1   7   75.59    6.50 
   1   1  -7   77.09    6.90 
   1   1  -7   80.39    9.00 
  -1  -1  -7   88.99    8.20 
  -1  -1  -7   91.79    8.40 
   1  -1   7   92.09    9.10 
  -1  -1  -7   84.49    7.70 
   1  -1   7   86.69    7.60 
  -1   1  -7   83.69    9.20 
   1   1   7   86.29    7.50 
  -1   1  -7   93.79    7.70 
  -1   1  -7   86.49    8.60 
   1   1   7   92.19    7.70 
   1   1   7   94.59    7.70 
  -3  -1  -7 1558.34   84.69 
  -3  -1  -7 1521.25   85.09 
   3  -1   7 1476.95   82.49 
   3  -1   7 1449.55   86.09 
   3  -1   7 1538.45   86.09 
  -3   1  -7 1544.45   82.79 
  -3   1  -7 1464.65   86.69 
   3   1   7 1566.54   83.79 
   3   1   7 1521.15   83.39 
   3   1   7 1466.95   83.59 
  -3   1  -7 1522.55   85.49 
   5  -1   7   44.90    5.20 
   5  -1   7   53.29    7.40 
  -5  -1  -7   36.90    6.30 
   5  -1   7   46.70    7.10 
  -5   1  -7   51.49    6.90 
   5   1   7   41.00    5.60 
   5   1   7   38.80    5.70 
  -5   1  -7   43.70    7.40 
  -5   1  -7   43.20    5.20 
   5   1   7   45.50    5.60 
   7  -1   7   85.29   10.70 
  -7  -1  -7  104.19   10.30 
  -7  -1  -7   87.89   10.10 
   7  -1   7   78.79    9.90 
   7  -1   7   90.69   10.70 
  -7  -1  -7   79.19   10.50 
   7   1   7   86.09    9.30 
  -7   1  -7   71.29    7.90 
  -7   1  -7   90.69   11.40 
   7   1   7   83.99    8.40 
  -7   1  -7  100.49   10.70 
   7   1   7   81.49    9.00 
  -9  -1  -7   38.00    6.30 
   9  -1   7   35.30    5.50 
   9  -1   7   34.70    8.10 
  -9  -1  -7   43.30    8.50 
   9  -1   7   47.20    9.60 
  -9  -1  -7   34.10    8.30 
  -9   1  -7   28.30    7.90 
  -9   1  -7   38.60    8.20 
   9   1   7   20.10    5.10 
  -9   1  -7   27.10    5.70 
 -11  -1  -7   24.90    6.10 
  11  -1   7    9.30    5.30 
  11  -1   7   19.70    6.70 
 -11  -1  -7   20.10    6.50 
 -11  -1  -7   22.00    6.60 
 -11   1  -7   19.20    5.60 
 -11   1  -7   25.40    7.80 
 -11   1  -7   14.70    5.60 
 -13  -1  -7   11.90    6.00 
  13  -1   7   19.00    6.20 
 -13  -1  -7   25.80    7.10 
 -13  -1  -7   18.30    6.30 
 -13   1  -7    8.50    4.40 
  13   1   7   19.80    5.90 
 -13   1  -7   12.60    6.70 
 -13   1  -7   13.50    5.70 
 -15  -1  -7    4.80    4.70 
 -15  -1  -7   14.50    5.50 
 -15  -1  -7    5.60    4.20 
  15  -1   7   12.20    5.90 
  15   1   7    7.00    4.70 
 -15   1  -7   11.90    4.40 
 -15   1  -7    9.50    5.60 
 -17  -1  -7    6.90    4.50 
 -17  -1  -7   22.90    7.30 
  17  -1   7    1.20    6.00 
 -17  -1  -7   13.70    5.70 
 -17   1  -7    3.50    4.20 
 -17   1  -7   10.60    6.50 
  17   1   7   -6.50    4.60 
 -19  -1  -7    5.70    4.90 
 -19  -1  -7   -5.60    5.90 
  19  -1   7    3.50    5.00 
 -19   1  -7   14.30    7.80 
 -19   1  -7    8.90    5.80 
 -21  -1  -7   11.40    8.30 
 -21  -1  -7   -0.30    7.30 
 -21   1  -7    3.70    5.80 
  26  -2  -7   -2.50    5.90 
  26   2  -7    1.30    4.40 
  24  -2  -7   43.40   10.90 
 -24  -2   7   36.40   11.30 
  24   2  -7   29.70    9.30 
 -22  -2   7   -5.50    4.90 
  22  -2  -7   15.00    7.30 
  22  -2  -7   15.20    7.10 
  22   2  -7   13.40    5.70 
  22   2  -7    4.50    4.60 
  20  -2  -7   19.60    7.40 
  20  -2  -7   14.40    6.30 
 -20  -2   7   14.20    5.60 
  20   2  -7   10.70    4.10 
  20   2  -7   19.30    6.80 
  18  -2  -7   88.69   13.20 
  18  -2  -7   80.09   11.90 
 -18  -2   7   86.89   14.20 
  18   2  -7   79.59   10.40 
  18   2  -7   72.19   11.00 
  16  -2  -7   14.10    5.60 
  16  -2  -7   13.30    5.60 
 -16  -2   7   16.00    5.20 
  16   2  -7   10.40    4.40 
  16   2  -7   15.70    5.50 
 -14  -2   7    1.70    2.20 
  14  -2  -7    0.70    2.10 
  14  -2  -7    5.70    2.90 
  14   2  -7   -0.20    2.10 
  12  -2  -7   82.09   10.40 
 -12  -2   7   69.49    8.80 
 -12  -2   7   84.39    9.30 
  12  -2  -7   61.99    8.60 
 -12   2   7   74.59    8.40 
  12   2  -7   81.79   10.00 
  12   2  -7   77.69    9.20 
  12   2  -7   58.59    7.90 
  12   2  -7   65.79    8.70 
  10  -2  -7   48.60    6.40 
 -10  -2   7   42.10    5.70 
 -10  -2   7   30.20    6.10 
  10   2  -7   36.20    5.90 
 -10   2   7   34.50    5.00 
  10   2  -7   35.00    5.40 
  10   2  -7   33.20    6.70 
  10   2  -7   36.20    8.00 
   8  -2  -7  397.36   26.20 
  -8  -2   7  422.96   31.10 
   8  -2  -7  415.16   27.20 
  -8   2   7  449.36   26.50 
   8   2  -7  415.86   27.70 
  -8   2   7  458.25   26.60 
   8   2  -7  425.16   28.20 
  -6  -2   7  847.12   50.79 
   6  -2  -7  862.31   48.90 
  -6  -2   7  970.10   51.59 
   6  -2  -7  839.52   47.50 
  -6   2   7  833.52   47.10 
   6   2  -7  814.12   49.99 
  -6   2   7  880.01   47.30 
   6   2  -7  812.02   50.09 
   4  -2  -7 1794.22   92.69 
  -4  -2   7 1667.03   95.09 
  -4  -2   7 1670.53   94.99 
   4  -2  -7 1861.81   93.49 
   4  -2  -7 1640.24   92.99 
   4   2  -7 1642.14   94.89 
  -4   2   7 1707.83   92.29 
   4   2  -7 1682.83   94.49 
  -2  -2   7   21.70    4.70 
   2  -2  -7   24.40    3.30 
  -2  -2   7   29.40    6.10 
   2  -2  -7   28.10    4.20 
  -2  -2   7   21.70    5.20 
   2  -2  -7   26.60    3.30 
   2   2  -7   28.10    4.60 
   2   2  -7   20.30    5.00 
   2   2  -7   27.40    5.10 
  -2   2   7   23.10    4.10 
   0  -2  -7  214.48   16.30 
   0  -2   7  206.28   15.60 
   0  -2  -7  208.28   14.10 
   0  -2  -7  215.08   14.50 
   0  -2   7  241.98   17.70 
   0  -2   7  219.18   17.40 
   0   2  -7  238.18   15.90 
   0   2   7  216.38   15.50 
   0   2  -7  213.68   17.20 
   0   2  -7  233.08   16.90 
   2  -2   7  107.39   10.80 
   2  -2   7   99.19    9.00 
  -2  -2  -7  105.39   10.40 
   2  -2   7  105.39   10.90 
  -2  -2  -7  102.49    8.50 
  -2   2  -7  106.69    8.90 
   2   2   7   97.49    9.50 
  -2   2  -7   98.89   10.80 
  -2   2  -7   97.89   10.00 
   4  -2   7   54.79    6.20 
  -4  -2  -7   43.40    5.70 
   4  -2   7   56.49    7.90 
  -4  -2  -7   53.69    7.40 
  -4  -2  -7   55.99    6.60 
  -4   2  -7   49.90    8.00 
  -4   2  -7   54.69    7.30 
  -4   2  -7   48.30    5.80 
   4   2   7   55.59    6.80 
  -6  -2  -7  274.87   22.80 
   6  -2   7  336.77   28.80 
  -6  -2  -7  299.97   24.20 
   6  -2   7  319.37   20.70 
   6  -2   7  337.67   25.50 
  -6   2  -7  358.66   21.20 
  -6   2  -7  327.27   24.10 
   6   2   7  291.47   19.70 
  -6   2  -7  285.97   25.00 
   8  -2   7   74.29   10.90 
  -8  -2  -7  116.09   11.20 
   8  -2   7   92.09    8.70 
  -8  -2  -7   75.09   10.70 
  -8  -2  -7   72.39   10.80 
   8  -2   7  102.99   12.50 
   8   2   7   86.49    8.30 
  -8   2  -7   88.09   12.30 
  -8   2  -7   79.09    8.30 
  10  -2   7   33.40    7.80 
 -10  -2  -7   29.60    6.90 
 -10  -2  -7   23.90    7.20 
 -10  -2  -7   24.50    7.80 
  10  -2   7   23.90    7.00 
  10   2   7   31.40    5.00 
 -10   2  -7   25.10    5.60 
 -10   2  -7   33.90    9.10 
  12  -2   7   70.89   11.80 
  12  -2   7   51.59   11.10 
 -12  -2  -7   65.09   11.30 
 -12  -2  -7   57.59   12.50 
 -12   2  -7   62.39   11.10 
  12   2   7   46.50    7.60 
 -12   2  -7   70.29    8.30 
 -14  -2  -7   14.20    5.70 
 -14  -2  -7   10.40    7.40 
  14  -2   7   16.80    6.60 
 -14  -2  -7   13.40    5.80 
  14   2   7   25.50    5.70 
 -14   2  -7   22.80    7.70 
 -14   2  -7   16.60    5.10 
 -16  -2  -7    7.10    5.80 
  16  -2   7   15.90    5.60 
 -16  -2  -7   12.70    5.20 
  16   2   7    8.30    4.00 
 -16   2  -7   -1.50    5.20 
 -16   2  -7    1.70    3.60 
  18  -2   7   12.50    7.60 
 -18  -2  -7    2.30    5.70 
 -18  -2  -7    1.60    5.20 
 -18   2  -7    0.30    6.00 
 -18   2  -7   -3.40    3.40 
 -20  -2  -7    4.10    6.70 
 -20  -2  -7    2.40    7.70 
 -20   2  -7   -9.80    4.70 
 -20   2  -7    6.00   10.70 
  25  -3  -7    4.30    5.20 
  25   3  -7    4.70    6.00 
  23  -3  -7   14.10    7.40 
  23   3  -7    6.80    6.00 
  21  -3  -7   12.80    5.40 
 -21  -3   7    4.10    4.80 
  21  -3  -7   24.00    9.30 
  21   3  -7    3.50    4.80 
  21   3  -7    2.60    3.80 
 -19  -3   7    0.50    3.30 
  19  -3  -7    2.60    5.40 
  19  -3  -7    5.90    4.10 
  19   3  -7    1.90    2.60 
  19   3  -7    3.60    3.80 
  17  -3  -7   46.30   10.20 
  17  -3  -7   32.10    8.20 
  17   3  -7   35.30    5.80 
  15  -3  -7   56.59    9.20 
  15  -3  -7   70.69   10.80 
  15   3  -7   45.70   10.10 
  15   3  -7   61.19    7.70 
  13  -3  -7   14.40    4.80 
 -13  -3   7   15.50    5.40 
  13   3  -7   17.00    4.70 
  13   3  -7   13.80    5.50 
  11  -3  -7   21.00    6.20 
  11  -3  -7   12.80    4.60 
 -11  -3   7   17.90    5.20 
  11   3  -7   16.50    5.30 
  11   3  -7   16.30    4.30 
   9  -3  -7  145.99   12.60 
   9  -3  -7  145.19   13.80 
  -9  -3   7  163.18   13.60 
   9   3  -7  138.29   12.00 
   9   3  -7  136.99   14.10 
   7  -3  -7  123.99    9.50 
  -7  -3   7  103.79   10.90 
  -7  -3   7  129.19   11.60 
   7  -3  -7  115.19    9.90 
   7   3  -7  112.09   11.70 
  -7   3   7   97.09    8.80 
  -7   3   7  112.59    8.30 
   7   3  -7  111.69   10.00 
   5  -3  -7   27.00    4.40 
  -5  -3   7   34.90    6.60 
  -5  -3   7   28.20    5.90 
  -5  -3   7   35.90    5.60 
   5  -3  -7   29.10    3.90 
   5   3  -7   34.40    4.70 
  -5   3   7   33.70    4.10 
  -5   3   7   28.00    5.20 
   5   3  -7   31.10    6.80 
  -3  -3   7  180.58   15.50 
   3  -3  -7  187.58   12.80 
  -3  -3   7  218.08   16.50 
   3  -3  -7  181.78   15.10 
   3  -3  -7  186.48   12.40 
  -3  -3   7  226.38   16.90 
   3   3  -7  190.88   15.60 
  -3   3   7  178.68   14.00 
  -1  -3   7  133.09   13.10 
  -1  -3   7  153.38   13.10 
  -1  -3   7  159.28   14.90 
   1  -3  -7  132.89   12.80 
   1   3  -7  133.19   12.10 
  -1   3   7  134.59   11.90 
   1   3  -7  153.58   13.20 
   1  -3   7   37.80    6.50 
   1  -3   7   36.50    7.50 
  -1  -3  -7   29.80    3.40 
  -1  -3  -7   21.40    5.70 
  -1  -3  -7   26.80    3.20 
   1   3   7   37.70    6.80 
  -1   3  -7   26.80    6.00 
  -1   3  -7   30.90    6.00 
  -3  -3  -7   44.40    5.20 
   3  -3   7   65.29    7.10 
  -3  -3  -7   56.29    8.20 
  -3  -3  -7   54.89    5.90 
   3  -3   7   65.49    8.90 
   3  -3   7   45.90    7.80 
  -3   3  -7   41.90    7.30 
  -3   3  -7   58.49    6.80 
  -5  -3  -7  148.09   15.20 
  -5  -3  -7  130.79   12.00 
  -5  -3  -7  128.89   11.10 
   5  -3   7  144.09   12.20 
   5  -3   7  167.98   15.90 
   5  -3   7  123.79   14.10 
  -5   3  -7  127.59   14.40 
  -5   3  -7  130.99   11.40 
   7  -3   7  563.44   42.00 
  -7  -3  -7  569.04   39.40 
   7  -3   7  594.94   37.20 
  -7  -3  -7  605.84   43.20 
  -7  -3  -7  648.54   38.40 
   7  -3   7  657.53   43.80 
  -7   3  -7  704.53   44.70 
  -7   3  -7  549.45   36.30 
   9  -3   7   13.30    6.10 
  -9  -3  -7   22.70    5.60 
   9  -3   7   18.70    6.90 
   9  -3   7   22.90    4.50 
  -9  -3  -7   15.90    5.30 
  -9  -3  -7   21.70    7.90 
  -9   3  -7   21.90    7.00 
  -9   3  -7   12.60    3.90 
  11  -3   7   15.70    6.70 
  11  -3   7   12.90    5.30 
 -11  -3  -7   10.40    4.30 
 -11  -3  -7   13.40    5.40 
 -11  -3  -7    6.30    4.00 
 -11   3  -7   10.30    3.20 
 -11   3  -7   13.90    5.10 
 -13  -3  -7   12.30    5.30 
 -13  -3  -7   15.10    6.90 
 -13  -3  -7    8.70    5.70 
  13  -3   7   11.70    7.50 
  13  -3   7   16.10    7.70 
 -13   3  -7   18.70    4.80 
 -13   3  -7   23.30    8.00 
 -15  -3  -7   -2.80    5.10 
 -15  -3  -7    5.10    5.50 
 -15  -3  -7   14.30    6.40 
 -15   3  -7    4.50    3.40 
 -15   3  -7   -5.00    5.10 
  17  -3   7   -0.50    5.00 
 -17  -3  -7    6.30    7.50 
 -17   3  -7    3.60    4.00 
  22  -4  -7    7.70    5.70 
  22   4  -7    4.80    4.90 
 -20  -4   7    1.50    6.20 
 -18  -4   7   10.10    5.10 
  18  -4  -7    3.20    3.80 
  18  -4  -7    8.80    5.80 
  18   4  -7    3.70    3.50 
  16  -4  -7    0.40    3.00 
 -16  -4   7    1.60    3.40 
  16   4  -7   -5.40    3.50 
  14  -4  -7   38.40    8.40 
 -14  -4   7   35.80    7.90 
  14  -4  -7   40.90    9.60 
  14   4  -7   25.00    7.80 
 -12  -4   7   11.80    4.20 
  12  -4  -7   16.40    8.20 
  12  -4  -7   18.50    5.30 
  10  -4  -7   49.40    7.90 
 -10  -4   7   28.70    6.70 
 -10  -4   7   39.90    7.80 
  10  -4  -7   38.80    6.30 
  10   4  -7   38.90    9.60 
  -8  -4   7  153.38   15.30 
   8  -4  -7  224.58   16.60 
   8  -4  -7  173.38   14.80 
  -8  -4   7  194.38   16.30 
  -8   4   7  205.58   13.90 
  -8   4   7  172.78   12.60 
   8   4  -7  194.78   18.10 
   6  -4  -7    1.40    2.10 
  -6  -4   7    4.70    3.00 
  -6  -4   7    2.50    2.10 
   6  -4  -7    3.90    1.80 
  -6   4   7    0.20    1.80 
   6   4  -7    0.40    2.50 
  -6   4   7    3.10    2.20 
  -4  -4   7   22.40    5.90 
  -4  -4   7   24.30    5.60 
   4  -4  -7   16.50    5.10 
  -4   4   7   30.40    6.80 
   4   4  -7   16.70    5.30 
  -2  -4   7   64.79    8.70 
  -2  -4   7   76.19   10.00 
   2  -4  -7   65.49    8.80 
  -2   4   7   56.99    7.70 
   2   4  -7   61.29    6.70 
  -2   4   7   58.89    8.40 
   2   4  -7   60.89    8.50 
   0  -4  -7   33.90    7.70 
   0  -4   7   36.70    7.80 
   0  -4   7   28.30    6.50 
   0   4  -7   21.80    5.60 
   0   4  -7   16.50    4.70 
   0   4   7   30.60    7.40 
  -2  -4  -7    4.00    3.40 
   2  -4   7    1.10    2.50 
   2  -4   7    6.10    3.60 
  -2   4  -7    7.00    3.10 
   2   4   7    3.10    3.10 
  -2   4  -7    5.50    3.10 
  -4  -4  -7   29.10    8.40 
  -4  -4  -7   17.90    3.20 
   4  -4   7   25.40    6.90 
  -4  -4  -7   26.90    4.90 
  -4   4  -7   14.90    4.90 
   4   4   7   18.20    5.90 
  -4   4  -7   16.30    4.30 
   6  -4   7   89.39   12.90 
  -6  -4  -7   95.19   14.50 
   6  -4   7  108.09   13.10 
  -6   4  -7   80.59    8.80 
  -6   4  -7   86.79   11.00 
   6   4   7   75.89   15.60 
   8  -4   7   26.90    8.00 
   8  -4   7   20.00    8.10 
  -8  -4  -7   29.60    9.10 
  -8  -4  -7   34.80    7.10 
  -8  -4  -7   38.80    6.10 
  -8   4  -7   28.30    7.70 
  -8   4  -7   21.90    4.70 
   8   4   7   19.20    8.10 
 -10  -4  -7   11.00    6.30 
 -10  -4  -7   15.40    4.80 
  10  -4   7   27.10    7.00 
 -10  -4  -7   22.30    5.90 
 -10   4  -7    8.60    5.40 
  10   4   7    9.30    5.80 
 -10   4  -7   14.50    3.90 
  12  -4   7    8.40    4.60 
  12  -4   7   10.20    8.70 
 -12  -4  -7    2.50    2.70 
 -12  -4  -7    3.20    4.40 
 -12  -4  -7    9.60    3.80 
 -12   4  -7    5.00    2.70 
  12   4   7    8.40    4.90 
 -14  -4  -7    0.50    4.70 
  14  -4   7    7.90    5.20 
 -14   4  -7    2.90    3.00 
 -16  -4  -7   -2.90    4.40 
  16  -4   7   -3.50    5.80 
 -16  -4  -7   -5.40    4.30 
  16   4   7    4.30    5.70 
 -16   4  -7   -2.30    3.70 
  19  -5  -7   -4.50    4.00 
  19   5  -7    6.30    5.80 
 -17  -5   7   20.20    7.90 
  17  -5  -7    7.30    7.40 
  17   5  -7    4.70    7.00 
  15  -5  -7   16.20    6.50 
 -15  -5   7   20.10    7.00 
  15  -5  -7   28.00    8.90 
  15   5  -7   27.00    8.30 
  13  -5  -7   24.20    6.30 
 -13  -5   7   10.80    4.10 
  13  -5  -7   19.90    6.90 
 -13  -5   7   23.00    6.40 
  13   5  -7   20.70    7.30 
 -11  -5   7   12.60    4.60 
 -11  -5   7   24.80    6.10 
  11  -5  -7   15.60    5.70 
  11  -5  -7   17.30    5.10 
  11   5  -7   27.70    8.30 
  -9  -5   7    5.60    3.40 
   9  -5  -7    2.30    3.40 
   9  -5  -7   11.00    4.10 
  -9  -5   7    7.90    3.70 
  -9   5   7   10.10    2.70 
  -9   5   7    7.30    2.50 
   9   5  -7    7.00    3.90 
   7  -5  -7   24.40    5.40 
  -7  -5   7   34.90    6.10 
   7  -5  -7   25.90    5.90 
  -7  -5   7   41.20    8.20 
   7   5  -7   24.40    7.50 
  -5  -5   7    4.00    2.50 
  -5  -5   7    7.80    3.70 
   5   5  -7    1.20    3.50 
  -5   5   7    2.10    3.10 
  -5   5   7    6.90    3.10 
  -3  -5   7    7.20    3.90 
  -3  -5   7    5.10    4.40 
   3   5  -7    5.80    4.30 
  -3   5   7    7.60    3.70 
  -1  -5   7    9.40    4.50 
  -1  -5   7   10.40    4.70 
   1   5  -7    8.20    4.20 
  -1   5   7    5.30    3.70 
   1  -5   7   53.39   10.20 
   1  -5   7   29.70    7.40 
   1   5   7   31.30    8.50 
  -1   5  -7   33.20    7.10 
   3  -5   7   16.60    6.20 
   3  -5   7   19.50    6.20 
  -3  -5  -7   15.50    6.30 
   3   5   7   20.50    7.30 
  -3   5  -7   15.10    4.80 
  -5  -5  -7    4.30    4.60 
   5  -5   7   -3.50    3.30 
   5  -5   7    4.30    5.10 
   5   5   7    3.70    3.00 
  -5   5  -7   -1.80    2.20 
   7  -5   7    4.60    4.10 
  -7  -5  -7   -5.10    4.30 
   7  -5   7   -0.10    4.80 
  -7  -5  -7    6.50    3.20 
  -7   5  -7   -0.80    2.60 
   7   5   7   12.50    5.40 
  -9  -5  -7   -0.90    3.20 
   9  -5   7   -1.40    3.80 
  -9  -5  -7    4.40    3.40 
  -9  -5  -7    9.50    5.30 
  -9   5  -7    3.50    2.70 
   9   5   7    7.80    6.30 
 -11  -5  -7    7.90    4.50 
 -11  -5  -7    5.90    4.70 
 -11  -5  -7    0.90    3.60 
  11  -5   7    7.30    4.50 
  11   5   7   -0.70    4.30 
 -11   5  -7   10.50    3.50 
  12  -6  -7   -6.10    3.10 
 -12  -6   7   -2.80    2.40 
  12  -6  -7   11.10    6.80 
 -12  -6   7    1.30    5.50 
  12   6  -7    4.30    5.40 
  10  -6  -7   20.80    6.10 
 -10  -6   7   10.70    5.00 
  10  -6  -7   10.60    3.60 
  10   6  -7    0.20    4.60 
   8  -6  -7   26.80    5.50 
  -8  -6   7   26.00    7.10 
   8   6  -7   25.30    8.00 
  -6  -6   7   10.00    4.20 
  -6  -6   7   36.20   11.70 
  -6   6   7   10.50    4.80 
   6   6  -7   17.70    7.30 
  -4  -6   7    1.40    2.50 
  -4  -6   7    4.50    4.60 
   4   6  -7    0.10    4.00 
  -4   6   7    3.60    4.30 
  -2  -6   7   -0.80    2.80 
  -2   6   7   -6.70    3.50 
   2   6  -7    3.10    3.30 
   0  -6   7    6.80    6.30 
   0  -6   7    2.40    6.30 
   0   6   7   11.00    5.50 
   0   6  -7    4.00    3.70 
   2  -6   7    8.10    5.20 
   2  -6   7   28.50   15.10 
   2   6   7   10.60    5.40 
  -2   6  -7   21.20    5.50 
   4  -6   7    5.10    3.40 
  -4   6  -7    3.50    3.00 
   4   6   7   -3.30    4.60 
   6  -6   7    5.80    5.00 
  -6   6  -7    9.50    3.80 
  28   0  -8   58.29   10.60 
  26   0  -8    6.50   10.10 
  26   0  -8    3.00    4.10 
  24   0  -8   63.59    8.80 
  24   0  -8   56.59   11.80 
  22   0  -8   83.89   10.60 
  22   0  -8   85.79    9.60 
  22   0  -8   61.39   12.70 
  20   0  -8   58.29    7.90 
  20   0  -8   59.69   10.50 
 -20   0   8   62.29    9.70 
  20   0  -8   43.30    6.90 
  18   0  -8   53.69    9.50 
  18   0  -8   50.19    6.60 
  18   0  -8   58.59    9.00 
  18   0  -8   53.79   11.10 
 -16   0   8   51.89    7.60 
  16   0  -8   30.80    7.50 
  16   0  -8   46.30    9.70 
  16   0  -8   53.39    6.80 
  16   0  -8   31.40    5.10 
  14   0  -8   55.69    9.00 
  14   0  -8   38.30    5.00 
  14   0  -8   43.90    6.20 
  14   0  -8   42.10    8.20 
 -14   0   8   32.20    5.00 
 -14   0   8   46.80    6.90 
 -12   0   8   35.00    4.80 
 -12   0   8   42.70    6.00 
  12   0  -8   35.20    5.90 
  12   0  -8   35.70    4.60 
 -10   0   8   11.60    2.80 
  10   0  -8   16.40    3.20 
  10   0  -8   14.00    3.80 
 -10   0   8   11.60    3.40 
  -8   0   8  207.08   15.00 
  -8   0   8  189.08   13.20 
   8   0  -8  199.88   13.00 
   8   0  -8  189.38   15.00 
   6   0  -8  479.55   31.00 
  -6   0   8  491.25   31.70 
  -6   0   8  517.15   31.00 
  -6   0   8  534.75   29.60 
   6   0  -8  499.15   29.00 
  -4   0   8    6.50    2.10 
   4   0  -8    2.40    1.50 
  -4   0   8    1.70    1.50 
  -4   0   8    6.00    2.10 
   4   0  -8    4.90    2.10 
   4   0  -8    1.30    1.30 
   2   0  -8   34.30    4.80 
   2   0  -8   30.00    3.80 
  -2   0   8   34.10    4.80 
  -2   0   8   34.20    4.60 
  -2   0   8   39.00    4.20 
   2   0  -8   34.10    4.90 
   0   0   8  102.59    9.40 
   0   0  -8   99.39    8.30 
   0   0  -8   93.29    9.70 
   0   0   8  100.69    9.40 
   0   0   8  108.29    8.40 
   0   0  -8  109.79    9.60 
   2   0   8  397.96   27.70 
   2   0   8  409.06   25.70 
   2   0   8  404.36   27.70 
  -2   0  -8  424.36   28.70 
  -2   0  -8  492.45   28.40 
  -2   0  -8  441.06   26.60 
  -4   0  -8    2.60    1.80 
   4   0   8   -2.80    1.30 
   4   0   8   -0.30    1.20 
  -4   0  -8    1.80    2.00 
  -4   0  -8    0.30    1.50 
  -6   0  -8  752.52   44.60 
   6   0   8  668.43   44.00 
   6   0   8  690.13   41.00 
  -6   0  -8  660.63   45.70 
  -6   0  -8  724.73   43.10 
   8   0   8   58.09    7.90 
   8   0   8   52.49    8.20 
  -8   0  -8   50.49    7.50 
   8   0   8   51.29    8.50 
  -8   0  -8   65.19    8.70 
  -8   0  -8   52.59   11.90 
 -10   0  -8    3.50    2.60 
 -10   0  -8   -1.30    2.20 
 -10   0  -8   -2.00    2.70 
  10   0   8    4.60    2.70 
 -12   0  -8    0.00    3.00 
 -12   0  -8    8.80    4.00 
  12   0   8    2.90    3.80 
 -12   0  -8   -5.00    3.30 
  14   0   8   -0.10    3.30 
 -14   0  -8    5.30    3.20 
 -14   0  -8    3.30    4.20 
 -14   0  -8    4.60    4.70 
 -16   0  -8   16.60    6.40 
  16   0   8    6.90    4.30 
 -16   0  -8    9.90    6.80 
 -16   0  -8   -2.10    5.70 
 -18   0  -8   -8.90    5.10 
 -18   0  -8    0.70    4.30 
  18   0   8    8.60    6.10 
 -20   0  -8   20.10    7.80 
 -20   0  -8   25.20    9.50 
  27  -1  -8   10.20    7.10 
  27  -1  -8    6.90    5.00 
  27   1  -8    6.40    6.20 
  25  -1  -8   -3.40    4.40 
  25  -1  -8    6.60    3.20 
  25  -1  -8   -3.00    6.00 
  25   1  -8    0.00    4.70 
  25   1  -8   -1.40    6.00 
  23  -1  -8   10.10    3.70 
  23  -1  -8    7.20    3.40 
  23  -1  -8    4.70    5.50 
 -23  -1   8   10.00    6.20 
  23   1  -8   11.00    5.40 
  23   1  -8    9.10    6.10 
  21  -1  -8    3.60    5.10 
  21  -1  -8    8.80    2.60 
  21  -1  -8    0.80    2.10 
  21  -1  -8    6.40    4.60 
 -21  -1   8   -1.00    3.70 
  21   1  -8    8.20    5.10 
  21   1  -8    4.00    3.70 
 -19  -1   8  119.39   13.60 
  19  -1  -8   91.39   13.40 
  19  -1  -8  154.68   17.40 
  19  -1  -8  119.99    9.30 
  19  -1  -8  125.19    9.30 
  19   1  -8   99.69   13.10 
  19   1  -8  101.59   12.00 
  17  -1  -8   34.50    8.40 
  17  -1  -8   11.50    5.20 
  17  -1  -8   22.00    3.60 
 -17  -1   8   29.50    6.80 
  17   1  -8   17.20    5.10 
  17   1  -8   32.30    7.50 
  17   1  -8   19.10    6.70 
  15  -1  -8   37.60    7.90 
  15  -1  -8   27.20    3.60 
  15  -1  -8   50.39    8.70 
 -15  -1   8   26.60    6.10 
 -15  -1   8   44.60    6.90 
  15   1  -8   47.10    7.90 
 -15   1   8   38.40    7.80 
  15   1  -8   47.80    8.70 
  15   1  -8   33.00    7.60 
  15   1  -8   39.20    7.50 
  13  -1  -8  112.99    8.50 
 -13  -1   8  109.09   11.40 
  13  -1  -8  108.99   11.70 
  13  -1  -8  113.89   13.10 
 -13  -1   8  111.59   11.00 
  13  -1  -8   95.29    7.40 
 -13   1   8  139.39   16.80 
  13   1  -8  133.49   15.00 
  13   1  -8   91.89   10.00 
 -13   1   8  127.69    8.50 
  13   1  -8  104.09   11.60 
  13   1  -8  123.89   12.20 
 -11  -1   8  210.28   16.70 
  11  -1  -8  221.68   13.20 
 -11  -1   8  212.18   17.20 
  11  -1  -8  218.28   17.60 
 -11   1   8  238.08   14.10 
  11   1  -8  201.08   20.00 
  11   1  -8  227.38   16.40 
 -11   1   8  230.58   17.00 
   9  -1  -8   75.79    8.30 
   9  -1  -8   74.59    5.50 
  -9  -1   8   68.59    7.60 
  -9  -1   8   94.59    8.80 
   9   1  -8   74.39    7.60 
  -9   1   8   78.89    5.90 
  -9   1   8   74.49    7.80 
   9   1  -8   71.29    8.80 
   7  -1  -8 1288.07   69.79 
  -7  -1   8 1508.85   74.19 
  -7  -1   8 1290.77   73.99 
  -7  -1   8 1288.27   72.69 
   7  -1  -8 1254.17   72.79 
   7   1  -8 1232.68   73.49 
   7   1  -8 1265.97   72.09 
  -7   1   8 1297.27   72.19 
  -7   1   8 1349.27   71.99 
  -7   1   8 1221.68   72.39 
  -5  -1   8   25.70    4.30 
   5  -1  -8   34.50    3.40 
  -5  -1   8   26.30    4.90 
  -5  -1   8   28.20    4.60 
   5  -1  -8   21.80    3.90 
  -5   1   8   28.60    3.90 
  -5   1   8   23.30    3.00 
   5   1  -8   17.60    6.30 
  -5   1   8   24.50    3.70 
   5   1  -8   25.40    4.00 
   3  -1  -8 1117.99   60.99 
  -3  -1   8 1100.09   63.39 
  -3  -1   8 1048.10   61.59 
  -3  -1   8 1167.48   63.89 
   3  -1  -8 1056.59   61.89 
  -3   1   8 1077.39   61.09 
  -3   1   8 1145.59   60.69 
   3   1  -8 1127.49   63.59 
  -3   1   8 1108.49   61.39 
   3   1  -8 1159.48   61.69 
   3   1  -8 1059.79   63.39 
   1  -1  -8   25.30    3.80 
  -1  -1   8   33.20    4.40 
  -1  -1   8   39.30    5.50 
   1  -1  -8   39.00    4.50 
   1  -1  -8   30.40    4.50 
  -1   1   8   28.00    3.80 
   1   1  -8   35.60    4.40 
  -1   1   8   36.50    4.10 
   1   1  -8   28.00    4.60 
   1   1  -8   33.10    5.30 
  -1   1   8   32.70    4.10 
   1  -1   8   56.79    6.20 
   1  -1   8   63.69    7.70 
   1  -1   8   67.69    7.90 
  -1  -1  -8   63.29    6.90 
  -1  -1  -8   62.89    7.10 
  -1   1  -8   58.59    7.10 
   1   1   8   66.99    6.50 
   1   1   8   61.79    6.30 
  -1   1  -8   64.99    6.30 
   1   1   8   58.79    6.10 
  -1   1  -8   58.59    8.00 
  -3  -1  -8  763.32   46.40 
  -3  -1  -8  804.32   46.00 
   3  -1   8  765.92   43.80 
   3  -1   8  755.62   47.10 
   3  -1   8  785.12   47.60 
   3   1   8  733.23   44.80 
  -3   1  -8  748.33   46.60 
  -3   1  -8  760.82   44.00 
   3   1   8  775.72   44.60 
  -3   1  -8  727.03   47.70 
   3   1   8  763.82   45.10 
  -5  -1  -8   85.19    9.80 
  -5  -1  -8   86.89    9.40 
   5  -1   8   94.19   11.00 
   5  -1   8  121.79   12.20 
   5  -1   8  114.09   10.30 
  -5  -1  -8  106.49   11.20 
  -5   1  -8   90.19   11.30 
  -5   1  -8   89.09    8.70 
   5   1   8   86.79    9.30 
  -5   1  -8  105.59   10.80 
   5   1   8   91.39    8.80 
   5   1   8   97.19    9.60 
  -7  -1  -8   93.99   10.40 
  -7  -1  -8   93.69   10.70 
   7  -1   8   89.89    8.80 
  -7  -1  -8   89.49   11.40 
   7  -1   8  105.69   12.00 
   7  -1   8   79.39   10.50 
  -7   1  -8  104.69    9.50 
  -7   1  -8   83.89   11.80 
  -7   1  -8  110.29   11.80 
   7   1   8   83.69    9.70 
   9  -1   8  179.48   17.70 
  -9  -1  -8  191.38   16.90 
   9  -1   8  176.68   17.80 
  -9  -1  -8  226.38   18.70 
   9  -1   8  191.18   17.40 
  -9  -1  -8  158.48   17.50 
  -9   1  -8  193.98   18.30 
  -9   1  -8  173.18   18.80 
  -9   1  -8  180.78   15.50 
  11  -1   8   39.40    9.10 
 -11  -1  -8   48.90    7.80 
 -11  -1  -8   28.60    7.80 
 -11  -1  -8   40.70    9.20 
 -11   1  -8   36.50   10.30 
 -11   1  -8   39.20    8.00 
  11   1   8   23.50    5.50 
 -11   1  -8   36.70    7.60 
 -13  -1  -8   49.30   10.90 
  13  -1   8   49.10   10.50 
 -13  -1  -8   50.79   12.10 
 -13  -1  -8   58.99    8.70 
 -13   1  -8   42.90    8.60 
  13   1   8   51.89    8.80 
 -13   1  -8   49.70   12.20 
 -15  -1  -8    6.00    3.70 
 -15  -1  -8   10.20    4.20 
 -15  -1  -8    2.00    4.30 
  15  -1   8    4.30    4.50 
 -15   1  -8   -4.70    4.30 
  15   1   8    9.00    4.30 
 -15   1  -8    2.70    4.30 
 -17  -1  -8   -4.30    4.90 
 -17  -1  -8    6.40    6.00 
 -17  -1  -8    3.20    4.20 
 -17   1  -8    6.20    5.50 
  17   1   8    1.60    5.30 
 -17   1  -8   -0.20    3.40 
 -19  -1  -8   31.50   10.60 
 -19  -1  -8   43.00   11.50 
  19  -1   8   22.60    8.60 
 -19   1  -8   27.70   11.50 
 -19   1  -8   34.80    8.50 
  26  -2  -8   28.80    9.30 
  26   2  -8   33.60    9.60 
  24  -2  -8    3.40    4.70 
 -24  -2   8   -5.80    5.40 
  24   2  -8   -1.80    4.20 
  24   2  -8    4.60    4.80 
 -22  -2   8   55.59   11.50 
  22  -2  -8   52.99   12.40 
  22   2  -8   83.29   11.40 
  22   2  -8   45.70   10.30 
 -20  -2   8   46.10   10.00 
  20  -2  -8   41.00   10.40 
  20  -2  -8   58.19   12.80 
  20   2  -8   46.50    9.40 
  20   2  -8   47.10   10.30 
  18  -2  -8   49.60   10.60 
  18  -2  -8   55.99   12.10 
 -18  -2   8   60.99    9.60 
  18   2  -8   41.80    9.30 
  18   2  -8   42.30    9.70 
  16  -2  -8   42.00    7.40 
  16  -2  -8   51.29   11.10 
 -16  -2   8   50.89    7.70 
  16   2  -8   42.10    8.80 
  16   2  -8   32.00    7.70 
  14  -2  -8    5.30    2.90 
 -14  -2   8    3.30    1.90 
  14  -2  -8    4.90    3.30 
  14   2  -8    0.20    2.00 
  14   2  -8    3.70    2.80 
  12  -2  -8   56.19    7.90 
 -12  -2   8   75.19    8.40 
 -12  -2   8   68.39    8.50 
  12  -2  -8   57.19    9.00 
 -12   2   8   55.19    8.40 
  12   2  -8   73.09    9.50 
  12   2  -8   47.40    7.30 
  12   2  -8   57.19    7.80 
  12   2  -8   62.09    8.70 
 -10  -2   8   93.79    9.60 
 -10  -2   8   85.29    9.90 
  10  -2  -8  101.09    9.70 
 -10   2   8   81.99    8.30 
  10   2  -8   80.69    9.10 
  10   2  -8   85.79    9.60 
  -8  -2   8  290.97   22.00 
   8  -2  -8  296.87   18.30 
  -8  -2   8  262.47   21.00 
  -8  -2   8  305.47   22.30 
  -8   2   8  345.97   20.40 
   8   2  -8  306.87   21.90 
  -8   2   8  313.67   20.00 
  -8   2   8  332.17   17.90 
  -6  -2   8  614.14   37.20 
  -6  -2   8  583.24   37.10 
  -6  -2   8  569.74   36.60 
   6  -2  -8  567.64   33.90 
   6  -2  -8  581.64   35.10 
  -6   2   8  607.94   33.40 
   6   2  -8  590.14   36.80 
   6   2  -8  605.64   36.50 
  -6   2   8  591.94   33.20 
  -6   2   8  581.14   33.40 
  -4  -2   8  298.17   22.20 
   4  -2  -8  361.26   21.10 
  -4  -2   8  312.87   22.80 
  -4  -2   8  311.37   22.90 
   4  -2  -8  297.87   20.80 
   4  -2  -8  360.26   21.50 
   4   2  -8  324.07   23.00 
  -4   2   8  361.46   20.50 
   4   2  -8  316.47   22.00 
   2  -2  -8    7.90    3.00 
   2  -2  -8    6.50    2.10 
   2  -2  -8    9.50    2.60 
  -2  -2   8    6.30    3.00 
  -2  -2   8    4.00    2.20 
  -2  -2   8    7.40    2.70 
   2   2  -8    8.00    2.90 
   2   2  -8    5.60    2.80 
   2   2  -8    5.70    2.90 
  -2   2   8    6.80    2.10 
   0  -2   8   42.00    5.40 
   0  -2   8   48.40    6.70 
   0  -2  -8   38.10    4.60 
   0  -2   8   43.30    6.30 
   0  -2  -8   42.60    5.70 
   0   2  -8   38.00    5.80 
   0   2  -8   34.50    6.20 
   0   2  -8   38.70    5.40 
   0   2   8   45.50    5.60 
   2  -2   8   45.20    5.90 
   2  -2   8   43.00    6.40 
   2  -2   8   42.40    6.70 
  -2  -2  -8   43.80    6.50 
  -2  -2  -8   43.50    5.60 
  -2  -2  -8   38.70    5.10 
  -2   2  -8   37.90    6.80 
   2   2   8   44.90    5.60 
  -2   2  -8   42.40    5.50 
  -2   2  -8   54.29    8.00 
  -4  -2  -8  141.09   12.50 
  -4  -2  -8  115.79   11.00 
   4  -2   8  139.39   15.60 
   4  -2   8  143.69   14.40 
   4  -2   8  142.09   14.10 
  -4  -2  -8  127.89   13.20 
  -4   2  -8  151.78   12.80 
  -4   2  -8  144.19   13.40 
   4   2   8  138.49    9.70 
   4   2   8  118.99   11.50 
  -4   2  -8  127.69   14.30 
   4   2   8  128.49    9.60 
  -6  -2  -8   55.39   10.30 
  -6  -2  -8   63.49    8.80 
   6  -2   8   48.60    6.70 
   6  -2   8   49.60   10.20 
   6  -2   8   64.59    9.60 
  -6  -2  -8   61.49    8.00 
   6   2   8   52.39    6.00 
  -6   2  -8   70.19    9.20 
  -6   2  -8   65.39    7.10 
  -6   2  -8   55.89    9.40 
  -8  -2  -8  126.59   12.30 
  -8  -2  -8  106.69   12.90 
   8  -2   8  111.39   10.20 
  -8  -2  -8   98.19   12.70 
   8  -2   8  128.69   14.40 
   8  -2   8  111.99   13.20 
  -8   2  -8   76.99   12.80 
   8   2   8  103.29    9.80 
  -8   2  -8  110.39   10.30 
 -10  -2  -8  145.39   16.60 
  10  -2   8  134.99   15.80 
 -10  -2  -8  145.39   17.80 
  10  -2   8  185.08   26.10 
 -10  -2  -8  149.69   16.80 
 -10   2  -8  143.89   17.50 
  10   2   8  137.09   12.70 
 -10   2  -8  155.88   13.30 
 -12  -2  -8   16.40    7.00 
  12  -2   8   25.60    8.20 
 -12  -2  -8   24.60    9.80 
  12  -2   8   37.30   10.20 
 -12   2  -8   24.50    7.30 
 -12   2  -8   23.80    5.40 
  12   2   8   19.40    5.20 
  14  -2   8   -1.40    4.50 
 -14  -2  -8   -2.40    5.10 
 -14  -2  -8   -3.70    4.00 
 -14  -2  -8    1.40    3.80 
 -14   2  -8    3.90    3.70 
 -14   2  -8    2.40    4.00 
 -16  -2  -8    4.10    5.50 
 -16  -2  -8   -2.70    4.20 
 -16  -2  -8    2.10    5.20 
  16  -2   8    3.60    4.60 
 -16   2  -8    0.40    3.40 
 -16   2  -8   15.90    5.40 
  18  -2   8    7.40    7.70 
 -18  -2  -8    4.30    8.40 
 -18  -2  -8    8.00    6.10 
 -18   2  -8   19.00    7.80 
 -18   2  -8    8.30    4.10 
  25   3  -8    7.20    4.60 
  23  -3  -8   10.10    5.90 
  23   3  -8    6.90    5.20 
 -21  -3   8    9.00    6.30 
  21  -3  -8   20.10    7.80 
  21  -3  -8   30.90   10.10 
  21   3  -8   14.20    6.90 
  21   3  -8   25.50    6.40 
  19  -3  -8   24.60    7.60 
 -19  -3   8   33.30    8.10 
  19  -3  -8   21.50    8.50 
  19   3  -8   34.20    9.20 
  19   3  -8   26.00    6.30 
 -17  -3   8  112.49   12.20 
  17  -3  -8   96.39   13.20 
  17  -3  -8   89.79   12.20 
  17   3  -8   75.09    9.60 
  15  -3  -8   39.60    8.90 
  15  -3  -8   40.00    9.00 
  15   3  -8   35.80    6.40 
  15   3  -8   34.90    8.60 
  13  -3  -8   86.59   11.60 
  13  -3  -8   70.29    9.60 
 -13  -3   8   75.49   15.40 
  13   3  -8   82.19    9.10 
  13   3  -8   64.59    9.90 
  11  -3  -8  168.78   15.90 
  11  -3  -8  140.29   13.40 
 -11  -3   8  145.39   13.60 
  11   3  -8  137.79   12.70 
 -11   3   8  136.39   11.20 
  11   3  -8  139.39   14.50 
   9  -3  -8  164.18   13.80 
  -9  -3   8  165.38   14.90 
  -9  -3   8  194.88   15.40 
  -9   3   8  163.18   10.30 
   9   3  -8  168.68   14.00 
  -9   3   8  161.98   11.20 
   9   3  -8  151.78   15.10 
  -7  -3   8  165.28   15.10 
   7  -3  -8  170.88   13.40 
  -7  -3   8  196.78   15.80 
   7  -3  -8  195.28   13.70 
   7   3  -8  185.08   14.70 
  -7   3   8  177.38   12.00 
   7   3  -8  162.48   15.30 
   5  -3  -8   35.90    4.60 
  -5  -3   8   50.29    7.60 
  -5  -3   8   38.70    6.50 
  -5  -3   8   33.80    5.90 
   5  -3  -8   36.10    5.30 
   5   3  -8   43.40    9.00 
   5   3  -8   41.40    6.50 
  -5   3   8   36.30    4.70 
   3  -3  -8   62.39    5.60 
   3  -3  -8   70.79    7.90 
   3  -3  -8   55.39    5.70 
  -3  -3   8   71.99    8.40 
  -3  -3   8   58.19    7.80 
   3   3  -8   50.09    7.30 
   3   3  -8   52.39    7.00 
  -3   3   8   63.69    6.80 
   1  -3  -8    1.30    2.00 
  -1  -3   8    4.10    3.00 
   1  -3  -8   -0.70    1.00 
  -1  -3   8   -1.50    1.70 
   1  -3  -8    2.50    1.10 
  -1  -3   8   -1.30    1.50 
   1   3  -8    1.20    2.10 
   1   3  -8    1.60    2.20 
  -1   3   8    0.30    1.90 
   1  -3   8    8.50    3.70 
  -1  -3  -8    5.00    1.80 
   1  -3   8    9.00    3.40 
  -1  -3  -8    8.10    3.40 
   1  -3   8    8.90    3.50 
  -1   3  -8    6.20    3.40 
   1   3   8    4.60    3.00 
  -1   3  -8    6.90    3.90 
   3  -3   8  111.39   12.30 
  -3  -3  -8   87.89    8.60 
  -3  -3  -8   78.39    7.70 
   3  -3   8   94.99   11.30 
   3  -3   8   97.59    9.60 
  -3  -3  -8   88.89   10.90 
  -3   3  -8   80.09    8.70 
  -3   3  -8   84.09   11.10 
   5  -3   8   12.80    4.10 
  -5  -3  -8   21.70    5.00 
   5  -3   8   19.30    7.40 
   5  -3   8   10.70    4.50 
  -5  -3  -8   17.20    4.10 
  -5  -3  -8   11.90    5.70 
  -5   3  -8   24.90    7.20 
  -5   3  -8   11.50    4.10 
  -7  -3  -8   98.19   13.70 
   7  -3   8  118.79   12.60 
   7  -3   8  133.69   14.80 
  -7  -3  -8  131.39   12.00 
  -7  -3  -8  124.69   13.00 
   7  -3   8  105.49   14.10 
  -7   3  -8  122.49   15.00 
  -7   3  -8  108.79   10.50 
   9  -3   8   21.50    7.10 
   9  -3   8   26.50    7.70 
  -9  -3  -8   20.10    5.70 
  -9  -3  -8   18.90    5.80 
  -9  -3  -8   19.00    7.40 
  -9   3  -8    8.50    3.50 
  -9   3  -8   11.40    6.20 
 -11  -3  -8    4.60    5.10 
  11  -3   8   14.10    7.50 
  11  -3   8   10.60    6.00 
 -11  -3  -8   16.10    7.40 
 -11  -3  -8   12.30    5.50 
 -11   3  -8    7.70    6.10 
 -11   3  -8    5.10    3.20 
 -13  -3  -8    0.40    3.70 
 -13  -3  -8    6.60    4.40 
  13  -3   8    2.10    6.90 
  13  -3   8    7.50    4.90 
 -13   3  -8    5.80    3.70 
 -13   3  -8   15.70    6.00 
 -15  -3  -8    0.00    4.90 
 -15  -3  -8    0.20    3.30 
 -15  -3  -8   10.50    6.70 
  15  -3   8    7.70    5.90 
 -15   3  -8    3.20    5.80 
 -15   3  -8   -6.30    2.90 
  17  -3   8    8.20    6.80 
 -17  -3  -8   16.80    7.20 
 -17  -3  -8    9.30    6.00 
 -17   3  -8   13.50    5.60 
  17   3   8    0.80    4.40 
  22  -4  -8   -0.30    5.40 
  22   4  -8   11.50    6.50 
  20  -4  -8    2.30    4.20 
 -20  -4   8   -3.00    5.90 
 -18  -4   8   22.20    6.70 
  18  -4  -8   12.00    7.80 
  18  -4  -8   10.60    5.70 
  18   4  -8   27.50    7.20 
  16  -4  -8    8.20    5.60 
 -16  -4   8    1.30    4.30 
  16  -4  -8   20.10    7.60 
  16   4  -8    6.80    5.30 
  14  -4  -8   87.89   12.80 
 -14  -4   8   74.79   10.40 
  14  -4  -8   48.40    8.90 
  14   4  -8   53.59   12.40 
 -14   4   8   65.79    9.70 
  12  -4  -8   31.40    7.80 
  12  -4  -8   31.30    7.50 
 -12  -4   8   29.50    6.80 
  12   4  -8   25.40    9.60 
  10  -4  -8   31.10    7.20 
 -10  -4   8   36.30    7.70 
 -10  -4   8   29.10    6.80 
  10  -4  -8   29.80    6.50 
  10   4  -8   25.50    7.20 
   8  -4  -8   20.60    4.90 
   8  -4  -8   23.10    5.30 
  -8  -4   8   24.90    6.00 
  -8  -4   8   19.00    5.30 
  -8   4   8   19.60    3.60 
  -8   4   8   24.50    4.50 
   8   4  -8   17.10    5.80 
  -6  -4   8   49.50    7.40 
   6  -4  -8   47.70    5.60 
  -6  -4   8   59.79    8.40 
   6   4  -8   45.60    9.20 
  -6   4   8   50.79    6.20 
  -6   4   8   47.50    6.60 
   4  -4  -8    4.90    3.50 
  -4  -4   8    9.60    3.60 
   4   4  -8   13.60    3.20 
  -4   4   8    3.60    3.10 
  -4   4   8    6.50    3.00 
   4   4  -8    4.70    3.60 
  -2  -4   8   47.50    8.10 
  -2  -4   8   35.50    7.90 
   2  -4  -8   33.90    7.20 
   2   4  -8   30.60    6.00 
  -2   4   8   35.20    7.80 
   2   4  -8   31.60    7.20 
  -2   4   8   32.30    7.10 
   0  -4  -8   20.30    6.30 
   0  -4   8   17.50    5.60 
   0  -4   8   19.00    5.90 
   0   4  -8   21.30    5.50 
   0   4  -8   22.60    5.50 
   0   4   8   14.60    5.10 
   2  -4   8   12.90    4.60 
  -2  -4  -8   15.10    6.30 
   2   4   8   22.80    6.80 
  -2   4  -8   18.00    4.90 
  -2   4  -8   19.80    5.00 
   4  -4   8    9.20    4.50 
  -4  -4  -8    9.90    4.30 
  -4  -4  -8    7.60    2.60 
  -4  -4  -8    5.40    2.90 
   4  -4   8    9.10    5.40 
  -4   4  -8    9.40    3.90 
   4   4   8   12.50    4.60 
  -4   4  -8    7.10    3.30 
   6  -4   8   79.59   12.30 
  -6  -4  -8   64.69    8.40 
   6  -4   8   61.59   15.00 
  -6  -4  -8   91.79    9.30 
  -6  -4  -8   77.89   12.30 
  -6   4  -8   56.79   12.40 
  -6   4  -8   71.19    8.50 
   6   4   8   81.09   11.90 
   8  -4   8    5.90    4.80 
  -8  -4  -8    3.70    3.90 
  -8  -4  -8    6.90    5.50 
  -8  -4  -8    6.00    3.60 
   8  -4   8   21.70    6.90 
   8   4   8    1.50    3.90 
  -8   4  -8    5.60    4.10 
  -8   4  -8    6.80    2.90 
  10  -4   8   -8.80    4.90 
  10  -4   8   -3.10    3.50 
 -10  -4  -8   -0.70    3.60 
 -10  -4  -8   -2.20    3.30 
 -10  -4  -8    1.70    3.00 
 -10   4  -8    4.10    2.60 
 -10   4  -8    7.30    5.30 
  10   4   8    2.30    3.70 
 -12  -4  -8    0.20    4.30 
 -12  -4  -8    5.90    3.90 
 -12  -4  -8    0.00    3.30 
  12  -4   8   -4.50    3.20 
  12   4   8    0.70    4.80 
 -12   4  -8   -4.10    2.60 
 -14  -4  -8    2.40    4.60 
  14  -4   8   -3.10    4.50 
 -14  -4  -8    5.00    4.10 
  14   4   8   -6.90    4.60 
 -14   4  -8    4.60    3.70 
  19  -5  -8   13.70    5.10 
  19   5  -8   10.00    5.60 
  17   5  -8   21.10   10.70 
  15  -5  -8   16.60    6.20 
 -15  -5   8   21.20    7.40 
  15  -5  -8   15.80    7.70 
 -15  -5   8   11.50    4.70 
  15   5  -8   11.60    6.10 
  13  -5  -8   12.60    4.20 
  13  -5  -8   10.20    6.20 
 -13  -5   8   16.50    5.80 
 -13  -5   8   25.80    6.00 
  13   5  -8   23.80    7.20 
 -11  -5   8   43.60    8.80 
 -11  -5   8   45.00    7.10 
  11  -5  -8   53.99    8.80 
  11   5  -8   32.10    8.50 
   9  -5  -8   39.10    7.50 
  -9  -5   8   14.20    4.60 
  -9  -5   8   29.60    6.40 
   9  -5  -8   21.90    5.30 
  -9   5   8   20.10    3.90 
   9   5  -8   24.60    7.50 
  -9   5   8   17.70    4.00 
  -7  -5   8   25.00    6.50 
   7  -5  -8   25.40    4.40 
   7  -5  -8   19.60    5.10 
  -7  -5   8   17.00    5.20 
  -7   5   8   18.90    4.50 
  -7   5   8    8.50    4.00 
   7   5  -8   15.60    5.80 
  -5  -5   8    2.70    2.60 
   5  -5  -8    0.40    2.20 
  -5   5   8    8.50    3.30 
   5   5  -8    4.50    3.70 
  -3  -5   8    2.80    3.40 
  -3  -5   8   -5.20    4.10 
  -3   5   8    5.80    3.30 
   3   5  -8    3.40    4.10 
  -1  -5   8   18.80    6.20 
  -1  -5   8   27.40    7.10 
  -1   5   8   13.30    5.00 
   1   5  -8   17.40    5.40 
  -1  -5  -8   -0.20    3.90 
   1  -5   8    3.30    2.60 
  -1   5  -8   -2.10    3.20 
   1   5   8    3.90    3.30 
  -3  -5  -8   11.70    5.50 
   3  -5   8    4.60    5.70 
   3  -5   8    9.50    4.30 
   3   5   8   10.10    4.10 
  -3   5  -8    3.40    3.40 
  -5  -5  -8    8.30    5.50 
   5  -5   8   -3.50    3.30 
  -5   5  -8    3.60    3.40 
   5   5   8   -1.60    3.50 
  -5   5  -8    8.20    5.40 
   7  -5   8   10.40    6.10 
  -7  -5  -8   11.90    3.50 
  -7  -5  -8    1.40    5.80 
  -7  -5  -8    9.60    3.40 
   7  -5   8   13.30   10.60 
  -7   5  -8   11.90    4.00 
   7   5   8    2.40    4.70 
  -9  -5  -8   -1.90    3.50 
  -9  -5  -8    2.20    3.10 
  -9  -5  -8   -1.90    5.10 
   9  -5   8    0.40    3.40 
  -9   5  -8    1.70    2.90 
   9   5   8   -1.30    4.60 
 -11  -5  -8   -4.20    4.40 
 -11  -5  -8    9.30    5.30 
 -11   5  -8    2.20    2.90 
  11   5   8   -0.30    5.00 
  12  -6  -8   -5.30    6.20 
 -12  -6   8    3.60    3.30 
  12  -6  -8   -4.20    3.10 
  12   6  -8    5.20    5.40 
  10  -6  -8   11.30    5.10 
  10   6  -8   16.10    6.90 
   8  -6  -8   15.10    5.00 
   8  -6  -8   11.50    3.50 
  -8  -6   8    8.70    4.90 
  -8  -6   8    3.40    3.90 
  -8   6   8    5.00    2.90 
   8   6  -8    1.30    4.40 
  -6  -6   8    6.60    6.00 
   6  -6  -8   -1.90    2.20 
  -6   6   8    2.40    3.40 
   6   6  -8   -0.50    3.90 
  -4  -6   8    4.10    2.60 
  -4  -6   8    4.10    5.70 
   4   6  -8   -1.40    3.00 
  -4   6   8    3.20    3.00 
  -2  -6   8    3.40    5.90 
   2   6  -8    6.20    5.00 
  -2   6   8   12.00    4.60 
   0  -6   8    2.60    7.40 
   0   6   8    5.10    4.80 
   0   6  -8    2.70    4.90 
   2  -6   8   -0.10    4.10 
   2   6   8   11.50    5.90 
  -2   6  -8    3.20    3.90 
   4  -6   8    3.20    3.80 
  -4   6  -8   -2.00    3.00 
   4   6   8   -6.40    3.70 
  28   0  -9   44.60   13.90 
  28   0  -9   62.39   10.90 
  26   0  -9    5.70    4.00 
  26   0  -9    4.90    4.20 
  24   0  -9   11.10    5.10 
  24   0  -9   25.30    8.30 
  22   0  -9   12.30    4.20 
  22   0  -9    4.80    4.60 
  22   0  -9   10.80    5.10 
  20   0  -9   87.39   10.00 
 -20   0   9   81.19   11.20 
  20   0  -9   66.59    8.90 
  20   0  -9   62.79   11.00 
 -18   0   9   59.59    9.30 
  18   0  -9   62.29    8.90 
  18   0  -9   85.29   12.10 
  18   0  -9   62.49    7.30 
  18   0  -9   73.49   10.20 
  16   0  -9   10.70    3.20 
 -16   0   9   14.90    5.00 
  16   0  -9   19.30    6.30 
  16   0  -9   20.70    6.10 
  16   0  -9   15.60    5.10 
 -16   0   9   11.20    3.50 
  14   0  -9 1117.29   68.09 
 -14   0   9 1450.15   73.39 
  14   0  -9 1143.19   72.29 
 -14   0   9 1200.68   69.29 
  12   0  -9  514.75   30.50 
  12   0  -9  480.65   33.50 
 -12   0   9  497.75   31.20 
 -12   0   9  550.84   33.70 
  10   0  -9  113.89   11.20 
 -10   0   9  112.19    9.40 
  10   0  -9  119.69    9.10 
 -10   0   9  114.69   10.80 
  -8   0   9  110.39    9.90 
   8   0  -9  122.99   10.90 
  -8   0   9  107.79   10.40 
   8   0  -9  106.29    8.50 
  -8   0   9  111.09    8.90 
   6   0  -9  694.33   38.00 
  -6   0   9  663.83   38.20 
   6   0  -9  681.83   40.60 
  -6   0   9  635.24   39.70 
  -6   0   9  658.13   40.30 
   4   0  -9   46.00    4.90 
   4   0  -9   43.90    5.80 
   4   0  -9   61.29    6.70 
  -4   0   9   44.50    6.00 
  -4   0   9   43.80    4.90 
  -4   0   9   44.60    5.50 
   2   0  -9    1.70    1.80 
  -2   0   9    2.10    1.40 
  -2   0   9   -0.30    1.20 
  -2   0   9    4.80    2.30 
   2   0  -9    5.40    2.30 
   2   0  -9    3.50    1.70 
   0   0   9  672.73   42.90 
   0   0   9  700.03   41.00 
   0   0  -9  721.33   44.00 
   0   0  -9  819.62   43.70 
   0   0   9  661.63   42.70 
   0   0  -9  708.33   41.20 
   2   0   9 1373.66   81.69 
  -2   0  -9 1405.46   82.59 
   2   0   9 1656.53   79.69 
   2   0   9 1409.26   82.79 
  -2   0  -9 1415.46   79.79 
  -2   0  -9 1340.17   81.09 
  -4   0  -9   52.39   11.70 
   4   0   9   49.99    8.50 
   4   0   9   54.09    6.00 
   4   0   9   52.99    7.30 
  -4   0  -9   44.30    7.30 
  -4   0  -9   52.99    6.50 
  -6   0  -9  135.59   14.70 
   6   0   9  103.79   12.20 
  -6   0  -9  116.39   11.70 
   6   0   9  132.19   10.90 
  -6   0  -9  134.59   12.90 
   6   0   9  137.39   13.50 
  -8   0  -9   24.10    5.60 
  -8   0  -9   27.60    6.20 
   8   0   9   22.90    6.50 
  10   0   9   -2.00    2.60 
 -10   0  -9    3.70    4.00 
 -10   0  -9    2.30    3.00 
 -10   0  -9    0.70    2.80 
 -12   0  -9    9.40    4.50 
 -12   0  -9   18.20    5.90 
 -12   0  -9   19.10    7.20 
  12   0   9   12.20    5.70 
 -14   0  -9    2.50    4.40 
  14   0   9    3.00    4.50 
 -14   0  -9   -0.70    4.50 
 -16   0  -9    1.20    4.90 
 -16   0  -9    4.80    6.20 
  16   0   9   -2.50    3.90 
 -16   0  -9   -7.50    3.50 
 -18   0  -9   16.80    7.20 
 -18   0  -9   -1.70    4.60 
 -20   0  -9    7.00    5.60 
 -20   0  -9  -14.70    7.40 
  27  -1  -9   12.20    5.80 
  27   1  -9   -0.50    5.60 
  25  -1  -9   43.00    6.50 
  25  -1  -9   40.80   10.20 
  25  -1  -9   50.89    6.80 
  25   1  -9   43.70   10.60 
  25   1  -9   36.40    9.40 
  23  -1  -9   -2.70    2.80 
 -23  -1   9   -5.20    4.20 
  23   1  -9    1.20    3.50 
  23   1  -9    3.30    4.40 
  21  -1  -9  148.99   18.80 
 -21  -1   9  130.09   15.60 
  21  -1  -9  142.79   10.60 
  21  -1  -9  134.19   10.60 
  21  -1  -9  125.99   16.40 
  21   1  -9  129.59   14.00 
  21   1  -9  128.09   15.80 
 -19  -1   9   51.69    8.70 
  19  -1  -9   57.89   12.50 
  19  -1  -9   54.89    5.60 
  19  -1  -9   41.40    9.40 
  19  -1  -9   47.50    5.20 
  19   1  -9   39.20    8.00 
  19   1  -9   49.80   10.50 
 -17  -1   9    6.60    3.20 
  17  -1  -9   13.00    5.60 
 -17  -1   9   16.00    5.30 
  17  -1  -9   15.70    6.50 
  17  -1  -9    9.70    2.50 
  17   1  -9    7.40    3.20 
  17   1  -9   28.10    6.40 
  17   1  -9    3.60    3.50 
  15  -1  -9   37.30    8.20 
 -15  -1   9   23.50    5.90 
  15  -1  -9   21.20    3.80 
 -15  -1   9   20.90    5.20 
  15  -1  -9   13.90    2.70 
  15  -1  -9   23.00    6.00 
  15   1  -9   12.00    5.40 
  15   1  -9   12.20    4.40 
  15   1  -9    9.70    4.60 
  15   1  -9   10.90    5.40 
 -15   1   9   21.10    5.70 
  13  -1  -9  297.37   18.40 
 -13  -1   9  343.47   23.30 
 -13  -1   9  366.36   24.40 
  13  -1  -9  296.37   23.70 
  13   1  -9  290.77   23.40 
  13   1  -9  280.27   21.60 
 -13   1   9  360.16   23.90 
  11  -1  -9  136.39    8.70 
 -11  -1   9  153.18   12.60 
 -11  -1   9  131.29   11.80 
  11  -1  -9  120.79   12.00 
  11   1  -9  125.69   12.40 
 -11   1   9  124.59   11.50 
  11   1  -9  123.99   11.00 
   9  -1  -9  817.02   42.80 
  -9  -1   9  802.12   46.50 
   9  -1  -9  774.02   46.80 
  -9  -1   9  812.02   49.00 
  -9   1   9  770.52   43.30 
  -9   1   9  749.42   46.30 
   9   1  -9  761.52   45.50 
  -9   1   9  765.32   45.90 
   9   1  -9  761.92   47.30 
  -7  -1   9  558.34   33.80 
  -7  -1   9  525.15   34.80 
  -7  -1   9  605.24   35.00 
   7  -1  -9  562.84   31.20 
   7  -1  -9  560.94   34.30 
  -7   1   9  565.84   33.50 
   7   1  -9  527.25   34.70 
  -7   1   9  526.75   33.50 
   7   1  -9  548.95   33.20 
  -7   1   9  534.55   31.30 
   5  -1  -9  976.00   57.69 
  -5  -1   9 1023.30   57.49 
  -5  -1   9 1021.80   58.99 
   5  -1  -9  957.90   55.59 
  -5  -1   9  991.40   58.99 
   5   1  -9 1078.39   59.99 
  -5   1   9 1027.40   57.29 
  -5   1   9 1043.60   55.69 
   5   1  -9  980.80   56.89 
  -5   1   9  993.60   56.89 
   5   1  -9 1035.30   59.29 
  -3  -1   9  205.78   14.60 
   3  -1  -9  197.58   15.00 
  -3  -1   9  194.68   16.00 
  -3  -1   9  203.98   16.10 
   3  -1  -9  204.58   14.00 
   3   1  -9  200.28   14.30 
  -3   1   9  208.18   14.40 
  -3   1   9  202.58   14.30 
  -3   1   9  214.78   13.80 
   3   1  -9  195.28   16.10 
   3   1  -9  219.48   16.30 
   1  -1  -9   34.70    4.60 
  -1  -1   9   33.00    5.40 
   1  -1  -9   32.20    4.80 
  -1  -1   9   29.00    6.00 
  -1  -1   9   35.30    4.70 
  -1   1   9   33.50    4.50 
   1   1  -9   32.10    5.60 
   1   1  -9   35.20    4.60 
  -1   1   9   32.80    4.30 
  -1   1   9   37.40    4.50 
   1   1  -9   39.30    5.50 
  -1  -1  -9  154.28   11.80 
   1  -1   9  119.79   12.00 
   1  -1   9  124.09   12.20 
   1  -1   9  126.39   10.30 
  -1  -1  -9  128.29   11.70 
  -1   1  -9  124.19   11.80 
  -1   1  -9  112.59   12.40 
   1   1   9  121.39   10.20 
   1   1   9  148.09   11.20 
   1   1   9  117.59   10.50 
  -1   1  -9  132.39   10.40 
  -3  -1  -9   11.30    3.80 
  -3  -1  -9    9.80    4.70 
   3  -1   9    6.80    3.40 
   3  -1   9   10.70    4.00 
   3   1   9   13.10    3.40 
  -3   1  -9   16.70    4.60 
   3   1   9   10.10    3.30 
  -3   1  -9   10.60    4.00 
   3   1   9    9.60    3.20 
  -3   1  -9   14.10    3.70 
  -5  -1  -9   84.29    9.70 
  -5  -1  -9  111.59   10.70 
  -5  -1  -9   97.19   11.10 
   5  -1   9  106.89   11.90 
   5  -1   9   88.29   11.00 
   5  -1   9  103.49    9.10 
  -5   1  -9   89.69   11.60 
   5   1   9   75.89    9.10 
   5   1   9   85.99    9.70 
  -5   1  -9   86.39   10.30 
   5   1   9   91.19    9.20 
  -5   1  -9   89.19    8.90 
  -7  -1  -9   62.09    8.60 
  -7  -1  -9   70.39   10.00 
   7  -1   9   63.79    7.40 
  -7  -1  -9   59.49    8.90 
   7  -1   9   52.99    8.70 
  -7   1  -9   67.19   10.40 
  -7   1  -9   61.89    7.50 
   7   1   9   56.89    7.90 
  -7   1  -9   75.39    9.70 
  -9  -1  -9   57.89    8.60 
  -9  -1  -9   51.99   10.10 
   9  -1   9   57.49    9.00 
   9  -1   9   58.99    9.70 
  -9  -1  -9   45.30   10.30 
  -9   1  -9   48.30    7.40 
  -9   1  -9   45.00    9.40 
  -9   1  -9   47.90   11.50 
   9   1   9   45.70    7.90 
  11  -1   9    3.10    3.60 
 -11  -1  -9    3.60    3.60 
 -11  -1  -9   14.90    5.10 
 -11   1  -9    0.20    3.30 
 -11   1  -9    8.40    4.80 
 -11   1  -9    3.50    3.70 
  11   1   9    3.80    3.30 
  13  -1   9    3.50    4.60 
 -13  -1  -9   14.40    4.80 
 -13  -1  -9    9.10    5.40 
 -13  -1  -9    2.10    4.50 
  13   1   9   21.60    5.60 
 -13   1  -9    2.30    3.80 
 -13   1  -9   12.60    5.60 
  15  -1   9   -3.70    4.10 
 -15  -1  -9    5.80    5.40 
 -15  -1  -9   13.10    5.00 
 -15  -1  -9    7.10    4.40 
 -15   1  -9    2.80    5.50 
  15   1   9   15.20    4.10 
 -15   1  -9    7.30    5.20 
 -17  -1  -9    4.20    6.80 
 -17  -1  -9   16.10    6.70 
  17  -1   9   29.10   12.60 
 -17   1  -9    9.80    4.80 
 -17   1  -9   13.10    7.40 
 -19  -1  -9   16.70    8.50 
 -19  -1  -9    6.80    6.40 
 -19   1  -9    3.50    6.40 
 -19   1  -9   10.20   10.00 
  26  -2  -9   41.60   11.90 
  26   2  -9   29.40    8.70 
 -24  -2   9   -2.70    5.70 
  24  -2  -9    8.60    5.90 
  24   2  -9   -4.30    5.00 
  24   2  -9    7.60    5.00 
  22  -2  -9   36.40    9.20 
  22  -2  -9   58.79   13.60 
 -22  -2   9   47.10   10.20 
  22   2  -9   38.30    8.70 
  22   2  -9   50.89   10.60 
 -20  -2   9  130.79   15.00 
  20  -2  -9  153.88   18.50 
  20   2  -9   98.69   13.50 
  20   2  -9  115.79   14.50 
 -18  -2   9   19.70    6.30 
  18  -2  -9   18.90    5.90 
  18  -2  -9   32.20    8.30 
  18   2  -9   14.50    5.20 
  18   2  -9   16.90    6.10 
 -16  -2   9    1.70    2.80 
  16  -2  -9    1.80    2.70 
  16   2  -9    7.20    3.20 
  16   2  -9    0.20    3.20 
  14  -2  -9    4.70    3.20 
 -14  -2   9   -0.10    2.00 
  14  -2  -9   -1.10    1.60 
  14   2  -9    0.90    2.20 
  14   2  -9   -0.50    2.30 
  12  -2  -9    9.50    3.70 
 -12  -2   9    7.70    3.00 
 -12  -2   9    7.10    4.30 
  12   2  -9   10.20    3.70 
  12   2  -9    5.80    2.90 
  10  -2  -9  637.44   40.70 
 -10  -2   9  637.54   41.50 
 -10  -2   9  705.13   41.70 
  10  -2  -9  638.84   36.10 
 -10   2   9  689.43   36.00 
  10   2  -9  688.73   41.20 
 -10   2   9  625.04   39.20 
 -10   2   9  662.83   39.70 
  10   2  -9  609.24   40.90 
  -8  -2   9   77.89    9.30 
   8  -2  -9   77.19    6.60 
  -8  -2   9   74.09    8.70 
   8  -2  -9   82.69    8.50 
  -8  -2   9   95.29    9.70 
  -8   2   9   85.99    6.30 
   8   2  -9   74.09    8.70 
   8   2  -9   89.19    9.50 
   6  -2  -9   12.50    3.20 
   6  -2  -9   24.10    6.00 
  -6  -2   9   19.20    4.80 
  -6  -2   9   17.20    4.80 
  -6  -2   9   14.50    4.10 
  -6   2   9   15.00    2.60 
   6   2  -9   16.40    4.60 
  -6   2   9   20.70    3.50 
  -6   2   9   18.90    2.90 
  -4  -2   9  613.84   38.80 
   4  -2  -9  628.64   36.40 
  -4  -2   9  580.44   38.30 
   4  -2  -9  587.54   36.00 
   4   2  -9  637.14   38.90 
  -4   2   9  593.44   35.00 
   4   2  -9  601.24   37.40 
   4   2  -9  604.94   38.60 
   2  -2  -9  278.37   19.50 
   2  -2  -9  280.97   18.40 
   2  -2  -9  271.47   18.80 
  -2  -2   9  268.57   20.90 
  -2  -2   9  274.87   20.90 
   2   2  -9  273.07   21.10 
   2   2  -9  275.47   19.50 
   2   2  -9  288.17   21.10 
  -2   2   9  282.47   18.50 
   0  -2  -9    0.60    1.40 
   0  -2   9    1.60    1.90 
   0  -2  -9    0.00    1.50 
   0  -2  -9    4.50    2.20 
   0  -2   9    1.80    1.90 
   0  -2   9    2.10    2.40 
   0   2  -9   -0.30    2.20 
   0   2  -9    3.40    2.90 
  -2  -2  -9    5.90    2.60 
  -2  -2  -9    7.40    3.50 
   2  -2   9    7.00    3.40 
   2  -2   9    2.60    2.80 
  -2  -2  -9    7.90    2.80 
   2  -2   9    4.70    3.40 
   2   2   9    5.40    1.70 
   2   2   9    4.90    2.50 
  -2   2  -9    3.20    2.80 
  -2   2  -9    7.50    2.90 
  -2   2  -9   11.30    3.80 
   4  -2   9  430.26   27.30 
  -4  -2  -9  411.26   30.10 
  -4  -2  -9  400.86   28.90 
   4  -2   9  463.25   35.60 
  -4  -2  -9  394.16   31.10 
   4  -2   9  467.55   32.20 
   4   2   9  409.76   25.60 
  -4   2  -9  375.16   31.20 
  -4   2  -9  444.16   30.50 
  -4   2  -9  458.35   27.50 
   6  -2   9  448.46   34.50 
  -6  -2  -9  459.65   34.10 
   6  -2   9  478.45   30.40 
  -6  -2  -9  533.95   32.70 
  -6  -2  -9  436.86   33.10 
   6  -2   9  533.85   36.50 
   6   2   9  467.85   29.60 
  -6   2  -9  485.65   36.40 
  -6   2  -9  474.55   30.40 
   8  -2   9  163.38   17.60 
  -8  -2  -9  176.88   15.80 
  -8  -2  -9  153.28   16.70 
   8  -2   9  154.68   16.70 
  -8  -2  -9  155.28   16.60 
  -8   2  -9  192.48   19.90 
   8   2   9  160.98   13.40 
  -8   2  -9  151.08   13.60 
  10  -2   9   15.90    5.90 
 -10  -2  -9   10.50    5.40 
 -10  -2  -9    1.20    4.90 
  10  -2   9   16.00    5.90 
 -10   2  -9    9.70    3.90 
  10   2   9    8.10    3.90 
 -10   2  -9    2.90    4.30 
  12  -2   9   23.50    8.30 
 -12  -2  -9   32.40    9.00 
 -12  -2  -9   21.60    8.70 
 -12   2  -9   28.30    8.80 
 -12   2  -9   24.50    6.40 
  12   2   9   21.50    5.60 
 -14  -2  -9    3.70    4.30 
 -14  -2  -9   -2.40    3.90 
  14  -2   9   -1.20    4.30 
 -14  -2  -9    3.10    4.70 
 -14   2  -9   -0.60    3.00 
 -14   2  -9   -4.60    4.40 
  14   2   9    9.50    3.60 
 -16  -2  -9    3.30    4.90 
 -16  -2  -9    0.50    4.70 
  16  -2   9   -7.40    4.60 
 -16   2  -9   17.20    5.50 
 -18  -2  -9   22.00    8.90 
 -18  -2  -9   22.20   12.00 
  18  -2   9   12.50    9.00 
 -18   2  -9   28.30    7.30 
 -18   2  -9   17.00   10.90 
  25  -3  -9    7.20    5.50 
  25   3  -9    5.30    4.30 
  23  -3  -9    1.60    5.10 
  23   3  -9    1.00    4.70 
  21  -3  -9   16.70    8.10 
 -21  -3   9   29.30    8.20 
  21  -3  -9   11.00    6.20 
  21   3  -9   25.00    6.00 
  21   3  -9   20.40    7.80 
 -19  -3   9   23.60    6.40 
  19  -3  -9   26.20    7.60 
  19  -3  -9   23.30    7.90 
  19   3  -9   11.50    5.00 
  19   3  -9   17.60    6.30 
  17  -3  -9   83.79   11.70 
 -17  -3   9   78.79   11.00 
  17  -3  -9  105.19   14.10 
  17   3  -9   68.39    9.20 
  15  -3  -9    8.00    4.00 
 -15  -3   9   15.60    4.90 
  15  -3  -9    6.40    4.60 
  15   3  -9   11.60    5.30 
  15   3  -9    9.60    4.20 
  13  -3  -9   -1.10    2.50 
  13  -3  -9    7.70    3.60 
  13   3  -9   -3.30    2.20 
  13   3  -9    0.10    2.20 
 -13   3   9   -0.80    1.50 
  11  -3  -9   14.80    4.50 
  11   3  -9    8.60    4.30 
  11   3  -9    8.90    4.30 
 -11   3   9   10.30    3.00 
   9  -3  -9   95.89    8.60 
   9  -3  -9  107.09   10.30 
  -9  -3   9   89.49   15.60 
  -9  -3   9  119.99   12.00 
  -9   3   9  102.49    8.30 
  -9   3   9  102.39    7.30 
   9   3  -9   96.29   11.30 
   7  -3  -9   66.39    7.00 
   7  -3  -9   65.19    7.10 
  -7  -3   9   58.09    8.20 
  -7   3   9   70.69    6.00 
   7   3  -9   61.79    7.70 
   7   3  -9   69.29    8.90 
   5  -3  -9   48.30    6.60 
  -5  -3   9   56.29    7.80 
   5  -3  -9   53.59    6.00 
   5   3  -9   55.29    7.50 
   5   3  -9   59.69    7.90 
  -5   3   9   61.59    6.20 
   3  -3  -9  121.99    9.50 
   3  -3  -9  131.39   11.90 
   3  -3  -9  110.29    9.40 
  -3  -3   9  122.69   12.50 
   3   3  -9  106.69   11.20 
  -3   3   9  116.89   10.20 
   3   3  -9  122.49   11.90 
  -1  -3   9   77.29    9.60 
  -1  -3   9   79.09    9.90 
   1  -3  -9   68.19    9.00 
   1  -3  -9   61.49    6.30 
  -1  -3   9   86.59   10.30 
   1  -3  -9   68.99    6.70 
   1   3  -9   69.99    9.40 
  -1   3   9   75.59    8.10 
   1   3  -9   78.39    8.90 
   1  -3   9    0.90    2.10 
  -1  -3  -9    6.10    3.00 
   1  -3   9   -2.00    2.60 
   1  -3   9    3.70    3.00 
  -1  -3  -9    3.30    1.80 
  -1  -3  -9    5.10    1.80 
  -1   3  -9    1.30    2.40 
  -1   3  -9    2.40    3.10 
   3  -3   9  116.69   13.60 
   3  -3   9  129.79   14.20 
  -3  -3  -9  126.69   13.60 
  -3  -3  -9  106.99    9.90 
  -3  -3  -9  119.89   11.00 
  -3   3  -9  114.69   13.50 
  -3   3  -9  117.99   11.00 
  -5  -3  -9  282.07   24.50 
  -5  -3  -9  266.87   21.50 
   5  -3   9  313.87   25.60 
   5  -3   9  277.27   24.50 
  -5  -3  -9  291.47   20.60 
  -5   3  -9  259.57   19.70 
  -5   3  -9  308.37   25.90 
   7  -3   9  157.78   16.20 
  -7  -3  -9  112.39   14.90 
  -7  -3  -9  135.49   12.50 
  -7  -3  -9  133.99   13.80 
   7  -3   9  111.99   14.50 
  -7   3  -9  102.69   14.50 
  -7   3  -9  102.99   10.60 
   9  -3   9   21.50    8.40 
  -9  -3  -9   18.40    7.20 
   9  -3   9   28.90    8.20 
  -9  -3  -9   27.00    6.30 
  -9  -3  -9   32.80    8.90 
  -9   3  -9   24.40    5.20 
  -9   3  -9   19.70    6.30 
 -11  -3  -9    2.20    5.00 
 -11  -3  -9    8.90    4.20 
  11  -3   9   -3.30    6.00 
 -11  -3  -9   11.90    5.00 
  11  -3   9    1.40    4.50 
 -11   3  -9    9.30    6.10 
 -11   3  -9    3.40    3.30 
 -13  -3  -9   10.10    5.30 
  13  -3   9    5.20    5.00 
 -13  -3  -9    3.00    5.50 
 -13  -3  -9   14.90    7.10 
 -13   3  -9    2.70    4.70 
 -13   3  -9   -4.90    2.70 
  15  -3   9    9.10    7.20 
 -15  -3  -9    2.80    4.70 
 -15  -3  -9    3.70    6.20 
 -15   3  -9    5.60    4.20 
  17  -3   9    2.90    6.30 
 -17  -3  -9   -5.10    5.20 
 -17  -3  -9   -3.30    5.70 
 -17   3  -9   17.30    5.70 
  22  -4  -9    0.90    4.40 
  22   4  -9   11.20    6.70 
  20  -4  -9   -2.10    3.60 
  20   4  -9   -6.70    3.30 
  18  -4  -9   27.00    7.00 
  18  -4  -9   17.50    9.20 
 -18  -4   9   23.20    6.70 
  18   4  -9   16.90    6.20 
  16  -4  -9    5.40    4.80 
  16  -4  -9    0.20    3.60 
 -16  -4   9    2.60    3.50 
 -16   4   9    8.00    3.20 
 -14  -4   9   17.50    6.20 
  14  -4  -9   24.40    6.80 
  14  -4  -9   32.00    8.10 
  14   4  -9   19.70    6.30 
  14   4  -9   21.10    4.80 
  12  -4  -9   57.89   10.00 
 -12  -4   9   41.20    8.70 
  12  -4  -9   46.00    7.70 
 -12  -4   9   49.20   11.10 
  12   4  -9   48.70    6.60 
  12   4  -9   48.80   10.70 
  10  -4  -9   78.79    9.60 
 -10  -4   9  102.79   11.50 
  10  -4  -9  115.69   12.40 
  10   4  -9   82.49    9.80 
  10   4  -9   78.69   11.10 
  -8  -4   9   14.50    6.60 
   8  -4  -9   13.50    3.90 
  -8  -4   9   16.20    4.90 
   8   4  -9   22.10    5.50 
   8   4  -9   15.70    5.60 
  -8   4   9   17.00    3.40 
  -8   4   9   15.50    4.00 
  -6  -4   9   38.90    8.30 
  -6  -4   9   40.80    7.20 
   6  -4  -9   34.40    6.60 
   6  -4  -9   38.30    4.80 
   6   4  -9   41.20    5.60 
  -6   4   9   36.20    6.70 
   6   4  -9   34.10    8.20 
  -6   4   9   36.50    5.30 
   4  -4  -9   17.30    3.50 
  -4  -4   9   18.30    5.50 
  -4  -4   9   21.80    6.20 
   4  -4  -9   15.40    5.30 
  -4   4   9   10.70    4.10 
   4   4  -9   14.30    5.00 
  -4   4   9   14.00    4.30 
   4   4  -9   20.00    4.60 
  -2  -4   9    7.40    4.10 
  -2  -4   9    1.90    3.30 
   2  -4  -9    0.50    2.80 
   2   4  -9   -0.60    2.60 
  -2   4   9    6.50    3.20 
   2   4  -9    1.80    2.60 
   0  -4  -9    2.30    2.70 
   0  -4   9    6.00    3.10 
   0   4  -9   10.00    3.90 
   0   4  -9    1.30    3.30 
  -2  -4  -9   12.20    2.80 
   2  -4   9   18.20    6.40 
  -2  -4  -9   12.10    5.40 
  -2  -4  -9    7.80    3.20 
   2  -4   9    7.80    4.00 
  -2   4  -9   18.90    4.90 
  -2   4  -9   13.00    4.20 
  -4  -4  -9   64.49    7.30 
  -4  -4  -9   71.49    8.70 
   4  -4   9   60.99   13.90 
   4  -4   9   96.69   12.50 
  -4  -4  -9   78.29   12.00 
  -4   4  -9   71.39    8.50 
  -6  -4  -9   44.60    6.70 
  -6  -4  -9   35.60   10.10 
   6  -4   9   28.40    8.10 
  -6  -4  -9   38.60    6.40 
  -6   4  -9   49.40    6.70 
  -6   4  -9   24.60    7.40 
  -8  -4  -9    5.10    4.40 
  -8  -4  -9    5.30    3.00 
  -8  -4  -9    4.70    3.40 
   8  -4   9   15.40    6.40 
   8  -4   9    1.20    2.90 
  -8   4  -9    3.00    2.80 
  -8   4  -9    2.40    4.10 
 -10  -4  -9    2.80    3.90 
  10  -4   9    0.70    7.10 
 -10  -4  -9   -1.10    2.10 
 -10  -4  -9   -2.90    3.20 
  10  -4   9    2.20    5.10 
 -10   4  -9   -1.40    2.50 
  10   4   9   -3.10    3.80 
 -10   4  -9    0.70    4.80 
 -12  -4  -9    8.10    4.00 
 -12  -4  -9   11.10    5.30 
 -12  -4  -9    7.10    4.90 
  12  -4   9    1.00    5.20 
  12   4   9   11.60    6.10 
 -12   4  -9    3.70    3.90 
  14  -4   9    0.30    5.30 
 -14  -4  -9   -0.80    4.40 
 -14  -4  -9    9.20    6.30 
  14   4   9    9.70    5.60 
 -14   4  -9    5.20    4.00 
  19  -5  -9   -1.10    4.80 
  19   5  -9    2.50    5.10 
  17   5  -9   20.80   11.30 
  15  -5  -9    1.40    4.10 
 -15  -5   9    2.10    4.00 
  15  -5  -9   -7.40    5.70 
 -15  -5   9    1.60    5.50 
  15   5  -9    5.80    5.20 
  13  -5  -9   14.20    5.20 
  13  -5  -9    1.70    5.60 
 -13  -5   9    9.50    4.60 
 -13  -5   9   11.80    6.40 
  13   5  -9   19.20    6.10 
 -11  -5   9    5.50    2.90 
 -11  -5   9   14.70    5.30 
  11  -5  -9   20.00    5.90 
  11   5  -9    0.70    3.10 
   9  -5  -9   54.99   12.10 
   9  -5  -9   45.70    6.40 
  -9  -5   9   47.80    7.40 
  -9  -5   9   31.20    8.10 
  -9   5   9   32.00    4.70 
   9   5  -9   49.60   10.50 
  -9   5   9   29.50    4.80 
  -7  -5   9    4.70    4.00 
  -7  -5   9   -2.60    2.00 
   7  -5  -9    0.60    1.70 
   7  -5  -9   -0.30    2.20 
  -7   5   9    8.50    2.90 
   7   5  -9   -1.50    2.70 
  -7   5   9    0.10    2.30 
  -5  -5   9   15.10    5.10 
  -5  -5   9    3.80    2.90 
  -5   5   9    1.50    3.70 
   5   5  -9    4.50    4.30 
  -3  -5   9   -0.50    3.00 
  -3  -5   9   -0.10    3.60 
  -3   5   9    6.90    3.80 
   3   5  -9    6.20    4.50 
  -1  -5   9    5.40    3.10 
   1  -5  -9   -3.00    3.90 
  -1  -5   9   16.40    9.70 
   1   5  -9    2.70    3.60 
  -1   5   9   -0.90    2.80 
   1  -5   9    8.90    4.10 
  -1  -5  -9   -1.30    5.00 
   1   5   9    5.30    3.40 
  -1   5  -9   -0.90    3.10 
  -3  -5  -9    1.30    4.90 
   3  -5   9    9.60    4.60 
  -3   5  -9    2.30    2.90 
   3   5   9   11.10    5.00 
  -3   5  -9    9.50    6.40 
  -5  -5  -9    0.40    4.40 
   5  -5   9   -0.50    7.20 
   5  -5   9   14.30    4.80 
  -5   5  -9   10.30    4.40 
   5   5   9   10.40    5.90 
   7  -5   9    9.50    6.10 
  -7  -5  -9   11.20    4.00 
  -7  -5  -9   10.10    3.50 
  -7  -5  -9   18.30    7.00 
  -7   5  -9    0.20    3.50 
   7   5   9    7.50    6.30 
  -9  -5  -9    7.10    4.70 
  -9  -5  -9   15.70    5.10 
  -9  -5  -9   15.20    9.40 
   9  -5   9   -2.30    3.90 
   9   5   9   16.10   10.80 
  -9   5  -9    9.00    3.90 
 -12  -6   9    4.60    3.50 
  12  -6  -9    1.20    6.40 
  12  -6  -9   -3.20    2.80 
  12   6  -9   -1.50    3.90 
  10  -6  -9    6.40    3.00 
 -10  -6   9   -0.90    2.00 
 -10  -6   9   -4.40    4.60 
   8  -6  -9    4.70    3.00 
   8  -6  -9   -3.30    4.40 
  -8  -6   9   -1.50    4.30 
  -8  -6   9    0.10    2.80 
   8   6  -9   -1.90    4.00 
  -8   6   9   -2.00    2.60 
  -6  -6   9   18.90    6.90 
  -6   6   9   13.80    4.90 
   6   6  -9    6.10    5.30 
  -4  -6   9   -0.40    6.60 
  -4  -6   9    7.50    4.10 
   4   6  -9    6.00    5.30 
  -4   6   9    6.00    3.60 
  -2  -6   9    5.60   10.90 
   2   6  -9   -1.70    3.50 
  -2   6   9    4.20    4.10 
   0  -6   9   10.40    5.40 
   0   6  -9   19.30    6.00 
   0   6   9   10.80    5.80 
   2  -6   9    5.50    4.00 
  -2   6  -9   10.10    4.40 
   2   6   9    1.80    4.30 
   4  -6   9    6.80    4.20 
  -4   6  -9    0.90    3.80 
   4   6   9    1.10    5.70 
  28   0 -10    5.60    7.00 
  28   0 -10    5.40    5.50 
  26   0 -10    5.00    5.30 
  26   0 -10    3.30    4.50 
  24   0 -10   -2.20    6.80 
  24   0 -10    6.50    3.70 
  22   0 -10    7.50    5.00 
  22   0 -10    5.30    4.80 
  22   0 -10   16.70    4.40 
  20   0 -10   26.90    7.90 
  20   0 -10   25.30    5.80 
 -20   0  10   33.30    7.80 
  20   0 -10   39.40    7.40 
  18   0 -10   32.40    8.70 
 -18   0  10   23.70    6.50 
  18   0 -10   29.50    7.20 
  18   0 -10   25.30    6.40 
  18   0 -10   20.10    4.50 
  16   0 -10   28.10    8.50 
  16   0 -10   14.00    3.90 
 -16   0  10   29.30    7.10 
  16   0 -10   17.80    6.00 
  16   0 -10   29.50    6.70 
 -16   0  10   24.10    4.80 
 -14   0  10  470.85   30.40 
  14   0 -10  445.76   29.10 
 -14   0  10  571.64   33.90 
  14   0 -10  447.96   33.10 
 -12   0  10   67.39    8.20 
  12   0 -10   58.59    8.10 
 -12   0  10   67.79    6.90 
  12   0 -10   54.59    6.10 
  10   0 -10  136.89   12.90 
  10   0 -10  142.59   10.70 
 -10   0  10  141.39   12.80 
 -10   0  10  135.59   12.60 
 -10   0  10  159.28   11.60 
   8   0 -10  143.79   12.80 
   8   0 -10  147.99   10.80 
  -8   0  10  157.38   12.70 
  -8   0  10  147.99   11.20 
  -8   0  10  148.59   13.00 
   6   0 -10  940.31   53.49 
  -6   0  10  887.61   52.49 
  -6   0  10  897.81   50.79 
  -6   0  10  866.41   52.89 
   6   0 -10  907.51   50.39 
   4   0 -10    2.50    1.70 
   4   0 -10    0.50    1.70 
   4   0 -10    1.80    1.50 
  -4   0  10   -0.50    1.10 
  -4   0  10    3.70    2.00 
   2   0 -10   36.00    5.20 
  -2   0  10   32.10    4.70 
   2   0 -10   22.60    5.30 
  -2   0  10   25.50    4.10 
   2   0 -10   29.60    4.10 
  -2   0  10   26.00    5.70 
   0   0  10  184.38   14.90 
   0   0 -10  176.48   13.10 
   0   0  10  169.38   12.70 
   0   0 -10  173.68   15.30 
   0   0  10  172.78   15.40 
   0   0 -10  168.38   14.20 
  -2   0 -10   17.90    4.40 
  -2   0 -10   16.20    4.90 
  -2   0 -10   10.80    4.00 
   2   0  10    9.00    3.70 
   2   0  10   13.50    3.40 
  -4   0 -10  255.37   20.60 
   4   0  10  260.57   19.70 
  -4   0 -10  242.18   18.70 
  -4   0 -10  210.38   17.00 
   4   0  10  205.98   18.50 
   4   0  10  205.38   15.90 
  -6   0 -10   66.09   10.50 
   6   0  10   55.59    8.90 
   6   0  10   68.79    9.50 
  -6   0 -10   67.89    8.60 
  -6   0 -10   77.59    9.50 
  -8   0 -10  206.08   21.00 
  -8   0 -10  220.18   19.00 
  -8   0 -10  201.68   17.70 
   8   0  10  190.98   18.50 
 -10   0 -10    7.00    4.80 
  10   0  10   12.10    5.90 
 -10   0 -10   22.00    6.10 
 -10   0 -10   20.50    6.80 
  12   0  10    5.70    4.30 
 -12   0 -10    1.20    3.10 
 -12   0 -10    2.20    3.80 
 -12   0 -10   -5.80    2.70 
  14   0  10    0.00    4.00 
 -14   0 -10    4.20    3.70 
 -14   0 -10   -5.20    4.20 
 -16   0 -10   15.50    6.60 
 -16   0 -10   19.30    8.40 
  16   0  10   16.90    6.90 
 -18   0 -10   30.70   12.00 
 -18   0 -10   64.19   14.30 
  27  -1 -10   15.20    9.20 
  27  -1 -10   20.00    5.00 
  27   1 -10   29.00    8.60 
  25  -1 -10   16.50    8.20 
  25  -1 -10   11.30    3.50 
  25  -1 -10   16.60    4.60 
  25   1 -10   16.60    6.00 
  25   1 -10   11.10    6.10 
 -23  -1  10   35.70    9.50 
  23  -1 -10   36.70    5.30 
  23  -1 -10   51.19    6.20 
  23  -1 -10   47.90   11.60 
  23   1 -10   25.30    7.80 
  23   1 -10   48.40    9.70 
  21  -1 -10   27.60    9.30 
  21  -1 -10   15.90    4.40 
  21  -1 -10   15.30    3.40 
  21  -1 -10   18.60    6.30 
 -21  -1  10   18.50    6.30 
  21   1 -10    8.50    6.30 
  21   1 -10   11.30    4.90 
  19  -1 -10   11.50    3.00 
  19  -1 -10    6.30    6.30 
  19  -1 -10    7.60    3.30 
 -19  -1  10   13.20    4.90 
  19  -1 -10   17.70    6.10 
  19   1 -10   10.40    5.60 
  19   1 -10   11.20    4.40 
 -17  -1  10   44.50    7.40 
  17  -1 -10   48.30    5.10 
 -17  -1  10   33.70    7.30 
  17  -1 -10   48.90   11.30 
  17  -1 -10   30.70    7.70 
  17   1 -10   28.50    6.40 
  17   1 -10   50.39    9.50 
  17   1 -10   35.30    8.20 
 -15  -1  10   79.49    9.20 
  15  -1 -10   68.69    6.30 
 -15  -1  10   98.29   10.60 
  15  -1 -10   87.69   13.50 
 -15   1  10   83.59    7.10 
 -15   1  10   96.69   10.50 
  15   1 -10   74.09   10.10 
  15   1 -10   70.79    8.70 
  13  -1 -10    3.40    2.90 
 -13  -1  10    0.70    3.00 
  13  -1 -10    2.80    1.70 
 -13  -1  10    8.70    3.70 
  13   1 -10    6.00    3.20 
  13   1 -10    0.60    3.40 
 -13   1  10    4.70    3.00 
 -13   1  10    4.40    1.70 
  11  -1 -10   58.39    7.60 
 -11  -1  10   62.09    7.60 
  11  -1 -10   58.59    5.00 
 -11  -1  10   62.89    7.20 
  11   1 -10   50.09    6.30 
 -11   1  10   56.29    5.20 
 -11   1  10   53.99    7.50 
  11   1 -10   48.90    7.50 
   9  -1 -10  740.43   44.00 
  -9  -1  10  662.93   43.50 
  -9  -1  10  735.33   44.80 
   9  -1 -10  714.83   39.80 
  -9  -1  10  701.63   43.00 
   9   1 -10  718.73   44.40 
  -9   1  10  722.43   40.30 
  -9   1  10  678.93   43.00 
   9   1 -10  734.83   42.40 
  -9   1  10  744.23   43.00 
   7  -1 -10  588.44   33.70 
  -7  -1  10  565.84   37.00 
  -7  -1  10  605.14   37.90 
  -7  -1  10  628.44   36.40 
   7  -1 -10  599.44   36.90 
  -7   1  10  595.74   36.00 
  -7   1  10  604.84   34.00 
   7   1 -10  594.54   35.50 
  -7   1  10  593.34   36.30 
   7   1 -10  553.14   37.50 
  -5  -1  10   47.90    6.40 
  -5  -1  10   48.20    6.80 
  -5  -1  10   50.39    6.10 
   5  -1 -10   53.29    5.20 
   5  -1 -10   65.79    7.20 
  -5   1  10   43.80    5.00 
   5   1 -10   54.59    6.10 
  -5   1  10   44.20    5.50 
   5   1 -10   48.40    6.90 
   5   1 -10   54.29    7.30 
  -5   1  10   49.40    5.90 
   3  -1 -10  144.79   11.60 
  -3  -1  10  149.79   12.10 
  -3  -1  10  160.18   13.90 
   3  -1 -10  155.48   13.00 
  -3  -1  10  157.88   13.80 
   3   1 -10  160.28   12.30 
  -3   1  10  165.08   11.60 
  -3   1  10  177.88   12.50 
   3   1 -10  157.38   13.70 
  -3   1  10  152.78   12.20 
   3   1 -10  159.88   14.20 
  -1  -1  10   68.59    7.10 
   1  -1 -10   66.09    6.80 
  -1  -1  10   60.79    7.60 
   1  -1 -10   56.79    7.00 
  -1  -1  10   53.39    7.60 
   1   1 -10   56.09    6.40 
  -1   1  10   66.89    6.80 
  -1   1  10   52.99    6.40 
   1   1 -10   52.59    7.60 
  -1   1  10   58.39    6.10 
   1   1 -10   61.09    7.50 
   1  -1  10   45.60    6.50 
  -1  -1 -10   51.09    6.80 
   1  -1  10   58.89    7.90 
  -1  -1 -10   38.70   10.20 
   1  -1  10   51.79    7.50 
   1   1  10   49.70    6.20 
  -1   1 -10   47.50    7.90 
   1   1  10   52.99    6.10 
   1   1  10   46.10    6.00 
  -1   1 -10   52.59   11.40 
  -1   1 -10   63.99    7.80 
   3  -1  10  299.17   23.90 
   3  -1  10  335.37   24.80 
  -3  -1 -10  311.47   22.70 
   3  -1  10  340.47   21.30 
  -3  -1 -10  339.57   22.90 
  -3  -1 -10  304.17   23.60 
   3   1  10  308.97   21.10 
  -3   1 -10  323.07   21.40 
  -3   1 -10  287.07   24.50 
   3   1  10  303.87   22.20 
  -3   1 -10  342.57   24.40 
   3   1  10  273.67   21.50 
  -5  -1 -10  226.18   20.10 
  -5  -1 -10  227.68   18.90 
   5  -1  10  248.98   17.30 
   5  -1  10  277.67   21.70 
   5  -1  10  212.88   19.80 
  -5  -1 -10  240.48   19.00 
  -5   1 -10  217.48   17.20 
   5   1  10  232.28   18.50 
  -5   1 -10  255.77   20.30 
  -5   1 -10  195.18   20.30 
   7  -1  10  267.07   22.20 
   7  -1  10  253.27   22.40 
  -7  -1 -10  257.67   22.60 
  -7  -1 -10  253.17   20.50 
  -7  -1 -10  243.08   20.70 
  -7   1 -10  224.68   22.60 
   7   1  10  219.68   19.40 
  -7   1 -10  227.08   18.50 
  -7   1 -10  273.07   21.80 
  -9  -1 -10   13.20    5.30 
  -9  -1 -10   14.40    5.50 
  -9  -1 -10   16.20    4.80 
   9  -1  10   14.00    5.00 
  -9   1 -10   20.00    5.50 
   9   1  10   10.50    4.30 
  -9   1 -10   16.00    5.80 
 -11  -1 -10    8.60    4.10 
 -11  -1 -10   12.50    5.70 
  11  -1  10    0.10    3.40 
 -11  -1 -10   15.90    5.30 
 -11   1 -10    0.10    3.30 
  11   1  10    2.50    2.50 
 -11   1 -10   -2.70    3.90 
  13  -1  10    8.40    5.60 
 -13  -1 -10   17.40    7.90 
 -13  -1 -10    5.60    5.10 
 -13  -1 -10   12.40    5.30 
 -13   1 -10    1.80    3.40 
 -13   1 -10    2.50    4.30 
  13   1  10   14.80    5.90 
 -15  -1 -10   -0.10    5.20 
 -15  -1 -10   12.20    5.90 
 -15  -1 -10    3.10    4.80 
  15  -1  10    8.70    4.30 
 -15   1 -10    7.70    4.70 
  15   1  10    7.50    4.10 
 -15   1 -10    3.80    7.40 
  17  -1  10    7.70    6.20 
 -17  -1 -10    2.20    5.80 
 -17  -1 -10    3.90    5.40 
 -17   1 -10   11.40    7.00 
 -17   1 -10    4.80    3.80 
  26  -2 -10    2.10    6.00 
  26   2 -10    0.40    5.30 
  24  -2 -10   -1.70    5.50 
 -24  -2  10    6.00    6.10 
  24   2 -10    7.10    5.00 
  24   2 -10    9.30    4.90 
  22  -2 -10    4.60    5.20 
 -22  -2  10    1.70    4.90 
  22   2 -10   13.10    5.50 
  22   2 -10   11.70    4.90 
  20  -2 -10    3.10    4.00 
 -20  -2  10    7.40    3.30 
  20  -2 -10   10.00    5.50 
  20   2 -10    3.30    3.70 
  20   2 -10    2.20    4.10 
  18  -2 -10   23.40    7.20 
 -18  -2  10   19.90    6.00 
  18  -2 -10   11.80    5.40 
  18   2 -10   17.00    5.80 
  18   2 -10   11.20    5.20 
 -16  -2  10    8.30    4.90 
  16  -2 -10   10.40    5.60 
  16  -2 -10    7.90    4.40 
  16   2 -10    9.70    4.20 
  16   2 -10   10.60    4.80 
  14  -2 -10   23.30    6.10 
 -14  -2  10   30.20    6.80 
  14  -2 -10   27.40    7.90 
  14   2 -10   28.00    6.90 
  14   2 -10   26.90    6.10 
 -12  -2  10   43.50    6.40 
  12  -2 -10   45.90    7.10 
 -12   2  10   29.20    5.10 
  12   2 -10   39.10    7.50 
  12   2 -10   33.60    7.20 
 -10  -2  10  394.76   30.50 
 -10  -2  10  447.86   30.70 
  10  -2 -10  454.85   30.30 
  10  -2 -10  439.26   26.10 
 -10  -2  10  466.65   31.30 
  10   2 -10  462.45   31.30 
  10   2 -10  437.96   30.20 
 -10   2  10  481.05   29.20 
 -10   2  10  485.55   27.70 
 -10   2  10  468.95   29.00 
  -8  -2  10  388.26   27.20 
   8  -2 -10  398.56   26.20 
  -8  -2  10  412.36   30.10 
  -8  -2  10  384.26   27.00 
   8  -2 -10  392.06   23.70 
  -8   2  10  408.56   23.20 
   8   2 -10  372.96   27.30 
  -8   2  10  371.26   27.30 
  -8   2  10  398.46   24.60 
   8   2 -10  388.26   26.40 
  -6  -2  10   78.89    8.90 
  -6  -2  10   92.59    9.80 
   6  -2 -10   78.39    8.30 
  -6  -2  10   82.59    9.70 
   6  -2 -10   86.59    7.80 
   6   2 -10   83.89    9.70 
  -6   2  10   82.39    7.20 
   6   2 -10   98.19    9.50 
  -6   2  10   84.59    7.10 
  -6   2  10   89.89    7.20 
  -4  -2  10  204.08   17.30 
   4  -2 -10  199.48   15.10 
  -4  -2  10  197.88   16.10 
  -4  -2  10  206.18   17.30 
   4  -2 -10  199.08   15.20 
   4  -2 -10  216.28   15.70 
  -4   2  10  200.58   14.30 
  -4   2  10  208.78   13.50 
   4   2 -10  250.67   18.80 
  -4   2  10  213.28   13.30 
   4   2 -10  211.28   16.00 
   4   2 -10  201.18   17.40 
   2  -2 -10  156.78   13.10 
  -2  -2  10  177.08   14.20 
   2  -2 -10  157.38   13.60 
   2  -2 -10  164.88   12.90 
  -2  -2  10  166.78   15.30 
  -2  -2  10  160.08   14.90 
   2   2 -10  169.68   15.50 
   2   2 -10  206.98   14.40 
  -2   2  10  174.78   12.90 
   0  -2 -10   33.10    5.20 
   0  -2  10   25.70    4.90 
   0  -2 -10   18.90    4.70 
   0  -2  10   24.20    6.10 
   0  -2  10   27.40    6.40 
   0  -2 -10   20.40    4.50 
   0   2  10   22.60    2.80 
   0   2  10   24.20    4.60 
   0   2 -10   33.30    5.60 
   0   2 -10   23.90    7.00 
   0   2 -10   31.20    4.90 
   0   2  10   22.70    3.00 
  -2  -2 -10   90.79   10.30 
   2  -2  10  104.79   11.70 
   2  -2  10   89.09    9.20 
  -2  -2 -10   74.09    9.10 
   2  -2  10  116.99   12.10 
  -2  -2 -10   78.09    8.40 
  -2   2 -10   87.99    8.90 
   2   2  10   82.69    7.30 
  -2   2 -10  106.99   11.30 
   2   2  10   76.19    8.10 
  -2   2 -10   95.69   11.90 
  -4  -2 -10   95.29    9.90 
  -4  -2 -10   90.59   10.70 
   4  -2  10  106.59   12.50 
   4  -2  10   96.39   10.40 
   4  -2  10   96.99   12.50 
  -4  -2 -10   82.19   10.80 
  -4   2 -10   98.19   11.50 
  -4   2 -10   87.29    9.20 
  -4   2 -10   98.69   13.00 
   4   2  10   86.49    8.20 
  -6  -2 -10   38.80    7.60 
   6  -2  10   37.40    9.50 
   6  -2  10   57.39   11.10 
  -6  -2 -10   40.20    8.50 
  -6  -2 -10   36.00    8.10 
   6   2  10   29.80    5.20 
  -6   2 -10   41.00    9.50 
  -6   2 -10   37.40    5.90 
  -8  -2 -10  325.77   24.10 
  -8  -2 -10  267.47   24.90 
   8  -2  10  295.47   26.80 
  -8  -2 -10  290.47   25.40 
   8  -2  10  281.87   25.50 
  -8   2 -10  285.57   26.70 
   8   2  10  284.77   21.00 
  -8   2 -10  294.67   21.70 
 -10  -2 -10   -2.50    3.50 
 -10  -2 -10   -3.70    3.30 
  10  -2  10   -4.10    5.90 
  10  -2  10   -4.50    2.70 
 -10   2 -10    1.10    2.90 
 -10   2 -10   -1.20    4.60 
 -12  -2 -10    4.20    3.60 
 -12  -2 -10   -6.10    3.80 
 -12  -2 -10    3.10    3.40 
  12  -2  10   -0.10    4.00 
  12   2  10    2.20    2.90 
 -12   2 -10    6.90    4.20 
 -12   2 -10   -1.90    4.60 
 -14  -2 -10   -5.90    3.60 
 -14  -2 -10    5.40    4.80 
 -14  -2 -10    4.50    4.90 
 -14   2 -10   -1.10    3.50 
 -14   2 -10   -7.00    3.40 
  16  -2  10   -1.50    5.20 
 -16  -2 -10    5.30    5.60 
 -16  -2 -10    1.20    4.90 
 -16   2 -10    0.80    6.60 
  25  -3 -10   -1.70    5.10 
  25   3 -10    2.80    5.00 
  23  -3 -10    6.80    5.70 
  23   3 -10    1.00    4.50 
  21  -3 -10   10.70    7.60 
  21   3 -10    8.90    4.40 
  21   3 -10    5.90    5.20 
 -19  -3  10    3.70    4.20 
  19  -3 -10    9.60    5.40 
  19   3 -10   -2.00    3.30 
  19   3 -10    3.40    3.70 
 -17  -3  10   10.40    4.50 
  17  -3 -10    2.70    4.30 
  17  -3 -10   -2.70    3.10 
  17   3 -10    1.10    3.60 
  15  -3 -10   44.50    9.40 
 -15  -3  10   51.69    8.70 
  15   3 -10   45.00    9.60 
  13  -3 -10    6.40    3.30 
 -13  -3  10   -0.20    2.60 
  13  -3 -10    0.30    2.90 
  13   3 -10    3.90    3.30 
  13   3 -10    6.10    3.40 
 -13   3  10    6.30    2.60 
 -11  -3  10   29.50    7.10 
  11  -3 -10   28.50    6.50 
 -11   3  10   27.00    4.50 
  11   3 -10   43.30    6.50 
  11   3 -10   23.80    6.40 
   9  -3 -10   91.29    9.60 
  -9  -3  10  118.29   12.20 
   9  -3 -10   86.89    8.10 
   9   3 -10   94.29   10.70 
   9   3 -10   82.39   10.60 
  -9   3  10   92.09    7.10 
  -7  -3  10   66.19    8.90 
   7  -3 -10   51.29    6.60 
   7  -3 -10   60.29    6.80 
  -7   3  10   59.89    5.80 
   7   3 -10   58.39    8.10 
   7   3 -10   59.99    7.80 
   5  -3 -10   18.90    4.60 
  -5  -3  10   19.80    5.60 
   5  -3 -10   24.70    4.70 
  -5  -3  10   23.50    6.50 
   5   3 -10   11.30    4.40 
  -5   3  10   22.70    4.20 
   5   3 -10   16.30    5.00 
  -3  -3  10   57.09    8.50 
   3  -3 -10   55.49    7.80 
  -3  -3  10   67.19    9.00 
   3  -3 -10   58.59    6.30 
   3  -3 -10   47.20    6.00 
   3   3 -10   57.79    7.90 
  -3   3  10   52.59    6.60 
   3   3 -10   58.69    8.00 
  -1  -3  10   -0.40    2.40 
   1  -3 -10    5.90    3.40 
   1  -3 -10   -0.30    1.70 
  -1  -3  10    5.80    3.00 
   1  -3 -10    4.40    1.90 
  -1   3  10    1.50    2.60 
   1   3 -10   -0.40    2.40 
   1   3 -10    5.20    3.30 
  -1  -3 -10   29.90    4.60 
  -1  -3 -10   27.30    4.80 
  -1  -3 -10   34.70    7.70 
   1  -3  10   37.30    8.30 
   1  -3  10   30.90    7.60 
  -1   3 -10   28.40    6.00 
  -1   3 -10   18.40    6.20 
   3  -3  10   79.69   11.50 
  -3  -3 -10   78.59    8.40 
   3  -3  10  116.99   13.70 
  -3  -3 -10   82.89   11.20 
  -3  -3 -10   91.09    9.80 
  -3   3 -10   92.99   12.60 
  -3   3 -10   76.69    9.20 
   5  -3  10   86.89   12.20 
   5  -3  10   84.89   12.10 
  -5  -3 -10   82.09   12.40 
  -5  -3 -10   92.29    9.50 
  -5  -3 -10   73.59    9.80 
  -5   3 -10   83.69   12.20 
  -5   3 -10   75.99    8.80 
  -7  -3 -10   -1.00    4.00 
  -7  -3 -10   13.50    4.50 
  -7  -3 -10    8.80    4.80 
   7  -3  10   10.80    5.30 
   7  -3  10   16.50    6.50 
  -7   3 -10    5.60    6.60 
  -7   3 -10   11.10    3.70 
   9  -3  10   15.10    7.60 
  -9  -3 -10    1.10    3.40 
  -9  -3 -10    5.80    4.00 
   9  -3  10    7.90    5.40 
  -9  -3 -10   11.70    4.60 
  -9   3 -10    0.00    4.00 
  -9   3 -10    8.60    3.40 
 -11  -3 -10   11.40    4.70 
  11  -3  10    4.90    5.30 
  11  -3  10    3.80    6.40 
 -11  -3 -10   13.00    5.80 
 -11  -3 -10    1.80    4.80 
 -11   3 -10   14.50    7.20 
 -11   3 -10    0.30    3.20 
 -13  -3 -10    0.20    3.20 
 -13  -3 -10    0.50    4.50 
 -13   3 -10    7.10    5.70 
 -13   3 -10    1.10    3.50 
  15  -3  10   -2.90    6.20 
 -15  -3 -10    7.00    5.90 
 -15   3 -10    2.60    4.40 
  22  -4 -10   -2.00    4.50 
  22   4 -10    7.40    5.60 
  20  -4 -10    0.20    4.20 
  20   4 -10   -0.80    3.80 
 -18  -4  10   15.60    7.80 
  18  -4 -10   14.00    6.00 
  18   4 -10   17.10    5.80 
  18   4 -10    6.70    5.20 
 -18   4  10   14.20    5.00 
  16  -4 -10    6.40    5.10 
  16  -4 -10    5.30    6.90 
 -16  -4  10   16.20    6.40 
  16   4 -10   16.40    4.40 
 -16   4  10    9.40    5.90 
  16   4 -10    5.20    4.10 
  14  -4 -10   10.30    4.80 
  14  -4 -10   13.30    5.60 
 -14  -4  10    1.90    2.80 
  14   4 -10    7.80    4.70 
  14   4 -10    9.90    4.00 
  12  -4 -10   81.99   10.00 
 -12  -4  10   84.19   10.50 
  12  -4 -10  105.19   12.30 
 -12  -4  10   59.09    9.60 
  12   4 -10   65.09   10.70 
 -10  -4  10   17.10    5.80 
  10  -4 -10   28.40    6.70 
  10  -4 -10   13.80    7.00 
 -10  -4  10   14.70    5.60 
 -10   4  10   18.40    2.70 
  10   4 -10   14.60    5.70 
 -10   4  10   19.10    3.60 
  10   4 -10   19.50    5.30 
   8  -4 -10   73.29    8.30 
  -8  -4  10   96.29   11.50 
   8  -4 -10   85.59    9.00 
  -8  -4  10   80.99   10.50 
   8   4 -10   93.59    9.20 
   8   4 -10   73.69   10.50 
  -8   4  10   90.79    7.80 
  -8   4  10   74.39    8.30 
  -6  -4  10    7.40    3.40 
  -6  -4  10    3.90    3.20 
   6  -4 -10    7.50    2.50 
   6   4 -10   -1.80    3.00 
  -6   4  10    8.10    3.40 
  -6   4  10    4.60    3.20 
   6   4 -10    3.80    3.30 
   4  -4 -10   53.69    7.90 
  -4  -4  10   44.70    9.30 
   4  -4 -10   45.60    5.60 
  -4  -4  10   72.69    9.90 
  -4   4  10   42.50    6.50 
   4   4 -10   47.00    9.10 
   4   4 -10   45.60    7.30 
  -4   4  10   50.89    7.50 
   2  -4 -10   13.50    4.70 
  -2  -4  10    7.60    4.30 
   2   4 -10    7.60    3.90 
   2   4 -10   12.50    4.30 
   0  -4 -10   12.90    4.80 
   0  -4  10   15.40    5.80 
   0  -4 -10   10.10    2.80 
   0  -4  10    7.00    4.70 
   0   4 -10   16.90    4.30 
   0   4 -10   11.70    4.20 
   2  -4  10   37.50    9.20 
  -2  -4 -10   44.10   10.30 
   2  -4  10   49.60   11.00 
  -2  -4 -10   45.90    5.50 
  -2   4 -10   46.70    7.40 
  -4  -4 -10    5.70    2.70 
  -4  -4 -10    9.00    4.90 
   4  -4  10    5.40    4.20 
   4  -4  10    1.10    4.20 
  -4   4 -10    5.60    3.20 
  -4   4 -10    3.40    3.90 
  -6  -4 -10    2.20    3.00 
   6  -4  10   -4.00    5.70 
   6  -4  10    7.50    4.90 
  -6  -4 -10    2.70    4.20 
  -6  -4 -10    4.60    3.30 
  -6   4 -10    8.00    3.10 
  -6   4 -10   -3.10    4.00 
   8  -4  10   -3.80    5.80 
  -8  -4 -10    1.00    3.20 
   8  -4  10   11.70    4.40 
  -8  -4 -10    1.70    4.00 
  -8  -4 -10    4.00    2.90 
  -8   4 -10   -0.30    2.60 
  -8   4 -10    3.00    4.50 
 -10  -4 -10    4.00    5.00 
  10  -4  10    7.20    6.00 
 -10  -4 -10    9.60    4.70 
 -10  -4 -10   -4.60    4.10 
 -10   4 -10    5.30    3.50 
 -12  -4 -10    2.70    4.40 
 -12  -4 -10   -1.30    6.30 
 -12  -4 -10   10.40    6.70 
  12  -4  10    9.00    6.20 
  12   4  10    0.50    4.20 
 -12   4 -10    5.30    3.60 
  19  -5 -10    2.30    4.90 
  19   5 -10   12.30    6.10 
  17  -5 -10   -4.50    5.30 
 -17  -5  10    5.00    6.30 
  17   5 -10   12.50    7.00 
  15  -5 -10  -10.30    5.70 
 -15  -5  10   -3.10    2.70 
  15  -5 -10   -2.40    3.70 
 -15  -5  10   -0.80    4.80 
  15   5 -10    3.20    3.80 
 -13  -5  10   16.00    5.70 
  13  -5 -10    5.00    3.20 
 -13  -5  10    8.30    4.00 
  13  -5 -10   16.30    5.70 
  13   5 -10    4.90    5.20 
 -11  -5  10    8.60    4.60 
  11  -5 -10   -0.60    3.50 
  11  -5 -10   -0.60    1.90 
 -11  -5  10    2.90    3.40 
  11   5 -10    3.80    3.70 
  -9  -5  10    9.10    3.60 
   9  -5 -10   12.40    4.50 
  -9  -5  10   10.20    4.80 
   9  -5 -10   11.10    3.60 
  -9   5  10    7.80    3.10 
   9   5 -10    1.20    3.70 
  -7  -5  10   -3.90    3.90 
   7  -5 -10    5.50    2.00 
   7  -5 -10   -5.30    2.70 
  -7  -5  10   -4.70    2.20 
  -7   5  10    0.90    2.60 
   7   5 -10    2.30    4.40 
  -7   5  10    5.70    3.20 
  -5  -5  10    6.80    3.50 
  -5  -5  10   12.60    4.70 
  -5   5  10   -1.90    2.40 
   5   5 -10    4.20    3.70 
   3  -5 -10   16.00    6.90 
  -3  -5  10   22.60    6.50 
   3   5 -10   17.90    5.70 
  -3   5  10   13.30    5.10 
  -1  -5  10   16.80    6.40 
  -1  -5  10   10.10    7.10 
   1  -5 -10   20.40    6.70 
   1   5 -10   17.50    5.70 
  -1   5  10   20.80    6.60 
   1  -5  10    0.70    4.00 
   1  -5  10   12.70    6.60 
  -1  -5 -10   -2.40    4.00 
  -1   5 -10    4.20    4.30 
   1   5  10   11.80    5.10 
   3  -5  10   -3.60    2.60 
  -3  -5 -10   10.40    4.60 
   3  -5  10   -2.00    5.40 
   3   5  10    9.50    4.50 
   5  -5  10   13.10    6.10 
  -5  -5 -10    2.90    3.50 
  -5  -5 -10   12.40    3.80 
  -5  -5 -10    9.80    4.10 
   5   5  10   16.70    6.60 
  -7  -5 -10   17.70    5.30 
   7  -5  10   19.80    7.90 
  -7  -5 -10   21.20    7.60 
   7   5  10   22.20    8.90 
  -7   5 -10   24.60    7.60 
  -9  -5 -10    0.90    3.60 
  -9  -5 -10    6.50    4.50 
  -9  -5 -10    4.50    4.70 
   9   5  10    6.30    5.20 
  -9   5 -10    5.80    4.00 
 -12  -6  10   -1.60    2.90 
  12  -6 -10    1.20    6.40 
  12   6 -10   -0.60    3.70 
  10  -6 -10    5.60    5.10 
 -10  -6  10    3.70    3.20 
  10  -6 -10   -1.60    2.60 
  10   6 -10   -1.20    4.60 
   8  -6 -10    8.00    4.20 
  -8  -6  10    3.80    4.00 
   8   6 -10    3.60    4.20 
  -8   6  10    0.30    3.10 
  -6  -6  10    3.50    4.00 
  -6   6  10   -3.00    3.20 
   6   6 -10    6.20    5.60 
  -4  -6  10   -0.60    2.80 
   4   6 -10    1.20    3.80 
   2   6 -10   13.90    5.30 
  -2   6  10   10.40    5.90 
   0  -6  10   14.20    6.30 
   0   6  10    9.10    5.10 
   0   6 -10   12.80    4.80 
   2  -6  10   -0.60    3.90 
  -2   6 -10    7.90    3.80 
   2   6  10    1.10    4.60 
  28   0 -11   22.00    6.10 
  28   0 -11   24.50    7.70 
  26   0 -11    9.80    6.10 
  26   0 -11   17.20    5.70 
  24   0 -11    1.70    2.70 
  24   0 -11    3.70    4.30 
  22   0 -11    4.00    2.50 
  22   0 -11   -0.20    3.50 
  22   0 -11   -2.80    4.20 
  20   0 -11    1.80    3.70 
 -20   0  11    1.50    4.20 
  20   0 -11   -0.40    2.70 
  20   0 -11   -3.70    1.90 
 -18   0  11   70.99    8.10 
 -18   0  11   79.49   10.30 
  18   0 -11   53.29    9.60 
  18   0 -11   93.09   13.20 
  18   0 -11   61.69    7.30 
  18   0 -11   61.99    9.50 
  16   0 -11  333.07   26.80 
 -16   0  11  324.17   23.40 
 -16   0  11  408.46   29.30 
  16   0 -11  334.87   22.50 
 -14   0  11   91.59    8.90 
 -14   0  11  110.79   11.10 
  14   0 -11   77.79   10.40 
  14   0 -11   75.59    7.70 
 -12   0  11   69.99    7.10 
  12   0 -11   54.59    8.00 
  12   0 -11   60.19    6.30 
 -12   0  11   63.69    8.10 
 -10   0  11  127.39   10.30 
  10   0 -11  124.69   12.10 
  10   0 -11  117.79    9.60 
 -10   0  11  118.59   11.80 
 -10   0  11  113.69   11.20 
  -8   0  11    1.40    1.60 
   8   0 -11    3.30    2.30 
  -8   0  11    0.80    1.60 
  -8   0  11    1.50    1.80 
   8   0 -11    1.90    1.70 
  -6   0  11   53.69    7.00 
  -6   0  11   53.99    6.70 
   6   0 -11   55.29    5.80 
   6   0 -11   47.80    6.80 
   6   0 -11   64.19    9.50 
  -6   0  11   55.99    6.00 
   4   0 -11  269.27   20.40 
  -4   0  11  262.37   20.10 
  -4   0  11  260.87   18.00 
   4   0 -11  284.77   18.10 
  -4   0  11  267.37   19.80 
   4   0 -11  286.97   20.50 
   2   0 -11   68.29    8.60 
   2   0 -11   78.69    7.40 
   2   0 -11   69.99    8.00 
  -2   0  11   73.39    8.30 
  -2   0  11   70.09    7.20 
   0   0 -11  389.76   27.90 
   0   0 -11  419.36   25.80 
   0   0  11  377.46   24.60 
   0   0  11  406.16   27.40 
   0   0 -11  348.77   27.60 
  -2   0 -11    5.50    2.50 
   2   0  11    5.70    2.70 
  -2   0 -11    5.00    3.10 
   2   0  11    5.70    2.90 
  -2   0 -11    2.20    2.30 
   2   0  11    3.90    2.60 
  -4   0 -11   12.60    4.70 
   4   0  11   16.40    5.50 
  -4   0 -11   17.40    4.90 
  -4   0 -11   18.10    6.50 
   4   0  11    8.90    3.80 
  -6   0 -11   33.90    7.40 
  -6   0 -11   16.40    6.50 
   6   0  11    9.10    4.50 
  -6   0 -11   18.90    5.60 
  -8   0 -11   37.40   10.00 
  -8   0 -11   53.79    9.10 
   8   0  11   54.09    8.90 
  -8   0 -11   50.49    9.50 
 -10   0 -11   93.39   11.50 
  10   0  11   67.19   11.50 
 -10   0 -11   82.09   12.80 
 -10   0 -11   81.99   12.10 
 -12   0 -11   44.90   12.60 
 -12   0 -11   15.20    5.80 
 -12   0 -11   13.50    6.40 
  12   0  11   19.00    6.80 
 -14   0 -11    2.60    6.10 
 -14   0 -11   10.20    4.80 
  14   0  11   -0.30    4.30 
 -14   0 -11    7.80    6.00 
 -16   0 -11    5.20    7.00 
 -16   0 -11    2.30    5.40 
 -18   0 -11   17.10    9.10 
 -18   0 -11   16.00    9.90 
  27  -1 -11   19.80    9.20 
  27  -1 -11   18.80    4.60 
  27   1 -11   42.90    9.90 
  25  -1 -11   18.30    4.40 
  25  -1 -11   26.20    5.40 
  25  -1 -11   14.10    6.80 
  25   1 -11   20.90    8.20 
  25   1 -11   21.70    7.10 
  23  -1 -11    4.50    2.60 
  23  -1 -11   12.00    3.50 
 -23  -1  11    5.30    5.80 
  23  -1 -11    9.30    5.40 
  23   1 -11    4.50    4.70 
  23   1 -11    3.90    4.10 
  21  -1 -11    6.20    2.40 
  21  -1 -11    3.00    4.50 
 -21  -1  11   12.60    6.60 
  21  -1 -11   19.10    7.20 
  21  -1 -11    5.40    3.60 
  21   1 -11    4.60    3.30 
  21   1 -11   13.50    4.90 
  19  -1 -11   18.30    4.30 
  19  -1 -11   17.80    6.20 
 -19  -1  11   22.30    5.80 
  19  -1 -11   16.30    3.20 
  19  -1 -11   20.20    6.40 
  19   1 -11   11.60    4.40 
  19   1 -11   11.10    5.10 
  17  -1 -11  106.09    8.30 
 -17  -1  11  106.79   13.30 
  17  -1 -11  110.49   13.30 
 -17  -1  11  130.49   13.60 
  17   1 -11  106.29   11.20 
 -17   1  11  110.49    9.10 
  17   1 -11  104.49   12.80 
 -15  -1  11  263.17   20.40 
  15  -1 -11  239.48   20.10 
  15  -1 -11  203.38   14.00 
 -15  -1  11  218.88   18.30 
 -15   1  11  255.67   19.50 
  15   1 -11  214.68   17.40 
  15   1 -11  208.28   19.40 
 -15   1  11  217.38   15.30 
 -13  -1  11   55.39    6.90 
 -13  -1  11   55.19    7.50 
  13  -1 -11   40.10    4.40 
  13  -1 -11   51.59   10.60 
 -13   1  11   54.59    7.20 
  13   1 -11   43.20    6.20 
  13   1 -11   42.40    7.30 
 -13   1  11   48.50    5.20 
  11  -1 -11  138.19   13.20 
 -11  -1  11  168.78   13.90 
 -11  -1  11  122.59   13.00 
  11  -1 -11  137.29    9.80 
  11   1 -11  140.19   13.80 
 -11   1  11  132.79   12.80 
 -11   1  11  141.09   10.40 
  11   1 -11  150.98   12.40 
 -11   1  11  160.18   13.00 
   9  -1 -11   68.99    6.00 
   9  -1 -11   69.69    8.40 
  -9  -1  11   55.29    7.40 
  -9  -1  11   88.29    9.00 
  -9  -1  11   60.09    8.30 
  -9   1  11   73.19    8.90 
  -9   1  11   61.79    7.70 
   9   1 -11   65.39    7.30 
  -9   1  11   78.19    6.50 
   9   1 -11   54.59    7.90 
  -7  -1  11  135.49   11.60 
   7  -1 -11  140.59   12.60 
  -7  -1  11  122.89   12.20 
   7  -1 -11  137.99   12.20 
   7  -1 -11  132.59    9.80 
  -7  -1  11  130.59   12.20 
   7   1 -11  121.19   12.50 
  -7   1  11  137.59   11.50 
  -7   1  11  119.59   11.20 
   7   1 -11  131.99   11.20 
  -7   1  11  143.39   10.20 
  -5  -1  11  263.47   20.20 
  -5  -1  11  261.57   18.70 
   5  -1 -11  253.77   17.40 
   5  -1 -11  227.88   19.10 
  -5  -1  11  272.47   20.50 
   5  -1 -11  254.47   19.40 
  -5   1  11  282.67   17.70 
   5   1 -11  256.97   20.70 
   5   1 -11  301.57   19.00 
  -5   1  11  292.47   19.10 
   5   1 -11  290.87   21.30 
  -5   1  11  283.17   19.20 
   3  -1 -11  128.39   10.80 
  -3  -1  11  151.18   13.50 
  -3  -1  11  131.39   12.90 
   3  -1 -11  140.59   12.40 
  -3   1  11  134.39   11.50 
   3   1 -11  135.99   13.30 
  -3   1  11  137.49   10.70 
   3   1 -11  141.39   11.50 
   3   1 -11  127.89   12.50 
  -3   1  11  144.19   13.20 
  -1  -1  11  102.89   10.60 
  -1  -1  11   73.39    9.30 
  -1  -1  11   84.79    8.40 
   1   1 -11   73.99    9.80 
  -1   1  11   85.19    9.00 
   1   1 -11   90.49    8.50 
   1   1 -11   92.39    9.90 
  -1   1  11   80.09    8.50 
  -1   1  11   79.09    8.30 
   1  -1  11   40.80    5.60 
  -1  -1 -11   36.10    7.50 
  -1  -1 -11   41.70    6.00 
   1  -1  11   41.10    7.10 
   1  -1  11   28.80    7.00 
  -1  -1 -11   43.40    6.10 
  -1   1 -11   32.30    8.10 
   1   1  11   33.00    5.40 
  -1   1 -11   41.00    5.50 
   1   1  11   35.00    4.90 
  -1   1 -11   43.10    6.70 
   1   1  11   34.10    5.20 
  -3  -1 -11  358.46   27.90 
  -3  -1 -11  412.36   27.00 
   3  -1  11  434.66   29.50 
   3  -1  11  371.46   28.20 
  -3  -1 -11  379.86   26.90 
  -3   1 -11  406.66   28.40 
  -3   1 -11  346.47   28.80 
   3   1  11  362.96   26.00 
  -3   1 -11  359.46   25.20 
  -5  -1 -11  112.29   13.50 
  -5  -1 -11  124.79   13.00 
  -5  -1 -11  141.39   13.50 
   5  -1  11  118.49   13.90 
   5  -1  11  154.38   15.20 
   5   1  11  130.69   12.90 
  -5   1 -11  116.39   11.70 
  -5   1 -11  119.69   14.90 
  -5   1 -11  145.49   14.60 
   7  -1  11    2.70    3.20 
  -7  -1 -11    4.80    3.70 
  -7  -1 -11    9.40    4.80 
   7  -1  11    9.50    5.00 
  -7  -1 -11   16.70    4.70 
   7   1  11   17.60    4.70 
  -7   1 -11    4.30    3.10 
  -7   1 -11   13.30    4.10 
  -7   1 -11    9.80    6.10 
  -9  -1 -11   15.40    5.20 
  -9  -1 -11   19.30    6.50 
   9  -1  11   22.80    6.30 
  -9  -1 -11   11.40    4.80 
  -9   1 -11   11.90    6.10 
   9   1  11   15.60    4.60 
  -9   1 -11   15.30    4.90 
  -9   1 -11   19.10    5.30 
  11  -1  11   17.90    6.70 
 -11  -1 -11   19.30    6.80 
 -11  -1 -11    8.20    6.00 
 -11  -1 -11    9.00    4.80 
  11   1  11    5.90    2.90 
 -11   1 -11   12.70    5.80 
 -11   1 -11    9.40    4.90 
  13  -1  11    3.70    4.90 
 -13  -1 -11   -1.40    4.70 
 -13  -1 -11    6.10    4.70 
 -13  -1 -11   -2.00    3.70 
 -13   1 -11    3.80    5.10 
  13   1  11   -2.50    2.60 
 -13   1 -11    3.50    3.40 
 -15  -1 -11   13.10    7.40 
  15  -1  11    5.40    5.20 
 -15  -1 -11    7.40    5.70 
 -15   1 -11    8.40    6.80 
 -15   1 -11   12.80    4.80 
 -17  -1 -11    3.80    6.10 
 -17  -1 -11    8.60    5.70 
  28  -2 -11    0.90    6.20 
  28   2 -11    2.20    5.20 
  26  -2 -11   -2.30    5.90 
  26   2 -11   -7.10    5.20 
  24  -2 -11    2.90   12.30 
 -24  -2  11   14.00    6.90 
  24   2 -11   11.80    5.60 
  24   2 -11   10.60    6.10 
  22  -2 -11   54.69   11.60 
  22  -2 -11   58.29   14.90 
 -22  -2  11   49.30   11.00 
  22   2 -11   45.40   10.20 
  22   2 -11   35.60    8.70 
  20  -2 -11    4.70    5.70 
 -20  -2  11    3.20    4.00 
  20  -2 -11    7.00    4.40 
  20   2 -11    4.50    3.20 
  20   2 -11    4.50    3.60 
  18  -2 -11  113.39   14.60 
 -18  -2  11  140.89   14.50 
  18  -2 -11  170.28   18.40 
  18   2 -11  121.69   14.00 
  18   2 -11  105.19   13.70 
  16  -2 -11   28.10    8.00 
  16  -2 -11   21.60    6.60 
 -16  -2  11   29.60    7.00 
  16   2 -11   20.50    5.60 
  16   2 -11   22.60    6.40 
  14  -2 -11   34.80    7.80 
  14   2 -11   43.30    6.80 
  14   2 -11   44.60    9.30 
 -12  -2  11    3.60    2.50 
 -12  -2  11    7.80    3.10 
  12  -2 -11    2.70    2.30 
  12  -2 -11    5.30    1.80 
  12   2 -11    1.50    2.70 
 -12   2  11    3.30    2.10 
  12   2 -11    4.00    2.90 
 -10  -2  11   44.00    7.10 
  10  -2 -11   44.60    4.90 
  10  -2 -11   40.20    6.70 
 -10  -2  11   59.89    7.80 
 -10   2  11   48.50    4.90 
 -10   2  11   48.90    6.20 
  10   2 -11   46.20    7.10 
  10   2 -11   42.70    8.40 
  -8  -2  11  311.67   29.70 
  -8  -2  11  382.76   25.20 
   8  -2 -11  324.87   23.60 
   8  -2 -11  335.57   21.40 
  -8  -2  11  311.17   24.30 
   8   2 -11  338.67   23.90 
  -8   2  11  345.07   20.90 
  -8   2  11  375.96   22.40 
   8   2 -11  313.37   25.00 
  -8   2  11  366.36   23.10 
  -6  -2  11    8.80    3.70 
   6  -2 -11    7.40    3.20 
   6  -2 -11   10.40    3.30 
  -6  -2  11    7.50    3.60 
  -6  -2  11    7.70    3.10 
   6  -2 -11    9.30    2.80 
   6   2 -11    9.60    3.70 
   6   2 -11    6.70    3.40 
  -6   2  11   11.60    2.60 
  -6   2  11    8.60    2.30 
  -6   2  11    4.50    2.20 
  -4  -2  11    7.50    2.90 
  -4  -2  11    6.70    3.60 
   4  -2 -11    9.20    3.10 
   4  -2 -11    7.00    3.30 
   4  -2 -11    9.10    2.80 
  -4  -2  11   11.80    4.50 
  -4   2  11    8.80    2.30 
   4   2 -11    7.80    3.60 
   4   2 -11   10.10    3.60 
  -4   2  11   14.50    3.20 
  -4   2  11   12.90    2.60 
   4   2 -11   12.00    4.30 
  -2  -2  11   29.40    5.80 
  -2  -2  11   27.20    6.20 
   2  -2 -11   25.20    4.40 
  -2  -2  11   23.70    6.20 
   2  -2 -11   29.00    5.90 
   2  -2 -11   23.50    5.10 
  -2   2  11   25.70    3.40 
  -2   2  11   24.30    3.20 
  -2   2  11   26.50    4.20 
   2   2 -11   31.10    6.90 
   2   2 -11   15.00    5.80 
   2   2 -11   24.20    5.30 
   0  -2 -11   17.20    4.40 
   0  -2  11   22.20    6.00 
   0  -2 -11   26.60    6.00 
   0  -2  11   27.10    6.40 
   0  -2 -11   21.40    4.70 
   0  -2  11   26.40    5.30 
   0   2  11   27.70    4.40 
   0   2  11   18.40    3.70 
   0   2 -11   24.00    5.10 
   0   2 -11   18.30    5.70 
   0   2  11   20.40    4.10 
  -2  -2 -11  422.16   31.50 
  -2  -2 -11  427.86   30.60 
   2  -2  11  534.25   34.40 
  -2  -2 -11  425.06   31.10 
   2  -2  11  448.26   37.10 
  -2   2 -11  430.76   33.50 
   2   2  11  432.26   27.30 
  -2   2 -11  521.65   33.10 
  -2   2 -11  420.96   28.70 
   4  -2  11  143.69   15.90 
  -4  -2 -11  172.28   14.70 
  -4  -2 -11  148.49   15.30 
  -4  -2 -11  142.69   15.40 
   4  -2  11  188.58   17.80 
   4   2  11  166.08   12.70 
  -4   2 -11  146.49   17.10 
  -4   2 -11  142.29   12.90 
  -6  -2 -11  232.38   18.80 
  -6  -2 -11  199.98   19.60 
   6  -2  11  226.78   21.30 
   6  -2  11  193.48   20.40 
  -6  -2 -11  201.48   19.90 
  -6   2 -11  224.18   22.30 
  -6   2 -11  213.28   17.00 
   8  -2  11   12.50    5.90 
  -8  -2 -11   13.20    5.00 
   8  -2  11    4.00    3.90 
  -8   2 -11   10.20    5.00 
  -8   2 -11    3.60    3.10 
   8   2  11   -0.20    3.00 
  10  -2  11    7.70    4.80 
 -10  -2 -11    1.30    3.60 
 -10  -2 -11    4.00    5.20 
 -10   2 -11    4.70    3.20 
  10   2  11    7.50    3.20 
 -10   2 -11    5.20    4.90 
 -12  -2 -11    8.80    5.10 
  12  -2  11    4.50    5.40 
 -12  -2 -11    6.60    5.70 
 -12  -2 -11    0.60    4.30 
 -12   2 -11    7.30    4.60 
  12   2  11    5.50    4.30 
  14  -2  11    2.00    6.10 
 -14  -2 -11   -1.10    4.40 
 -14  -2 -11   -0.80    4.20 
 -14   2 -11   13.00    4.80 
 -16  -2 -11   -8.10    4.90 
  16  -2  11    7.60    6.00 
 -16  -2 -11   -0.40    5.60 
 -16   2 -11   -3.20    4.40 
 -16   2 -11    5.70    6.40 
  25  -3 -11    9.80    6.70 
  25   3 -11    2.10    6.10 
  23  -3 -11    8.00    5.90 
  23   3 -11   -6.30    3.60 
 -21  -3  11   36.50    8.20 
  21  -3 -11   27.70    9.40 
  21  -3 -11   22.00    7.20 
  21   3 -11   10.10    6.50 
  19  -3 -11   40.10    9.90 
 -19  -3  11   31.10    7.80 
  19  -3 -11   15.40    6.80 
  19   3 -11   19.40    7.90 
  19   3 -11   25.50    7.70 
 -17  -3  11   33.50    7.80 
  17  -3 -11   41.40    9.30 
  17  -3 -11   16.60    5.80 
  17   3 -11   17.50    6.50 
  17   3 -11    8.80    5.80 
 -15  -3  11   15.80    4.10 
  15  -3 -11    3.20    4.20 
 -15   3  11   14.80    4.00 
  15   3 -11   10.20    5.20 
  15   3 -11   13.90    4.60 
 -13  -3  11  341.27   24.80 
  13  -3 -11  323.87   24.40 
 -13  -3  11  251.67   23.20 
  13   3 -11  303.07   24.50 
 -13   3  11  282.57   20.60 
  13   3 -11  321.17   24.00 
  11  -3 -11  398.56   28.00 
 -11  -3  11  364.16   28.70 
 -11  -3  11  434.06   29.40 
  11   3 -11  458.05   29.50 
  11   3 -11  365.36   28.40 
 -11   3  11  371.76   24.20 
 -11   3  11  378.36   22.80 
  -9  -3  11   85.09   11.30 
   9  -3 -11   95.29   10.20 
   9  -3 -11  106.89    9.50 
  -9  -3  11  118.99   12.30 
  -9   3  11  114.99    8.30 
   9   3 -11  102.39   11.80 
   9   3 -11  109.79   11.90 
   7  -3 -11   42.20    5.70 
  -7  -3  11   44.80    7.40 
  -7  -3  11   40.10    6.90 
   7  -3 -11   37.30    5.60 
   7   3 -11   33.30    7.30 
  -7   3  11   39.00    5.00 
   7   3 -11   45.40    8.50 
   5  -3 -11   19.60    4.20 
  -5  -3  11   18.50    5.20 
   5  -3 -11   18.00    4.40 
   5  -3 -11   11.30    3.90 
  -5  -3  11   20.80    5.60 
   5   3 -11   16.80    5.10 
  -5   3  11   23.40    5.50 
   5   3 -11   21.90    5.90 
   3  -3 -11   25.20    4.10 
  -3  -3  11   38.50    6.60 
   3  -3 -11   19.50    5.50 
  -3  -3  11   26.00    6.90 
   3  -3 -11   19.60    4.40 
   3   3 -11   23.30    6.20 
  -3   3  11   28.30    4.40 
   3   3 -11   19.80    5.50 
   1  -3 -11   24.10    4.90 
   1  -3 -11   23.80    6.60 
   1  -3 -11   24.80    4.70 
  -1  -3  11   19.10    5.80 
  -1  -3  11   21.20    6.40 
   1   3 -11   14.20    5.70 
   1   3 -11   22.30    5.70 
   1  -3  11   84.09   10.50 
  -1  -3 -11   55.39    7.00 
  -1  -3 -11   71.69    8.10 
  -1  -3 -11   60.09    9.30 
   1  -3  11   74.89   10.50 
  -1   3 -11   96.39   12.30 
  -1   3 -11   61.79    8.00 
  -3  -3 -11  401.46   26.90 
  -3  -3 -11  372.26   28.00 
   3  -3  11  452.85   33.20 
   3  -3  11  386.96   31.80 
  -3  -3 -11  401.06   31.10 
  -3   3 -11  428.86   33.00 
  -3   3 -11  396.56   27.40 
   5  -3  11   88.89   13.10 
  -5  -3 -11  104.69   10.60 
  -5  -3 -11   87.09   12.20 
   5  -3  11  118.49   14.90 
  -5   3 -11   88.99    9.60 
  -5   3 -11   80.99   21.20 
   7  -3  11  149.39   17.30 
  -7  -3 -11  136.09   16.40 
  -7  -3 -11  108.49   14.20 
   7  -3  11  119.29   16.50 
  -7  -3 -11  142.99   13.80 
  -7   3 -11  117.29   12.00 
  -7   3 -11  128.09   16.30 
   9  -3  11    0.40    4.80 
  -9  -3 -11   -5.70    2.90 
  -9  -3 -11   -3.20    3.40 
   9  -3  11   12.90    7.30 
  -9   3 -11    8.50    5.40 
  -9   3 -11    0.40    3.10 
 -11  -3 -11    2.60    3.10 
 -11  -3 -11   -1.50    4.70 
  11  -3  11   -1.50    4.00 
 -11  -3 -11   -1.90    2.90 
 -11   3 -11    0.50    2.70 
 -11   3 -11   13.30    6.20 
 -13  -3 -11    6.20    5.30 
 -13  -3 -11    0.60    4.50 
  13  -3  11    6.80    6.60 
 -13   3 -11    5.70    7.20 
 -13   3 -11   -2.60    3.80 
 -15  -3 -11   10.80    5.60 
 -15  -3 -11    6.40    6.10 
  15  -3  11    3.60    6.00 
 -15   3 -11    1.10    4.30 
  22  -4 -11    0.70    4.80 
  22   4 -11    3.70    5.60 
 -20  -4  11   11.60    7.90 
  20  -4 -11    2.50    3.70 
  18  -4 -11   27.90    7.80 
  18   4 -11   34.60    7.70 
  18   4 -11   31.80    8.10 
 -18   4  11   25.70    6.10 
  16  -4 -11    6.90    4.10 
  16  -4 -11   14.60    5.80 
 -16  -4  11    5.60    3.40 
  16   4 -11    8.60    4.70 
  16   4 -11   -8.40    6.50 
 -14  -4  11   10.50    4.70 
  14  -4 -11   14.30    5.80 
  14  -4 -11    7.80    4.50 
 -14  -4  11   14.00    5.20 
  14   4 -11   10.80    4.70 
  14   4 -11    8.30    5.10 
  12  -4 -11    1.80    2.30 
 -12  -4  11   -1.20    2.00 
 -12  -4  11    2.50    3.10 
  12  -4 -11    3.20    3.70 
  12   4 -11    1.50    3.30 
  12   4 -11    0.40    3.70 
 -10  -4  11   39.60    8.50 
  10  -4 -11   39.20    6.70 
 -10   4  11   36.30    5.00 
  10   4 -11   27.20   10.60 
  10   4 -11   43.20    7.50 
 -10   4  11   40.60    4.20 
   8  -4 -11   37.60    6.00 
  -8  -4  11   25.30    7.20 
   8  -4 -11   30.20    5.20 
  -8  -4  11   37.80    7.90 
   8   4 -11   31.00    6.30 
  -8   4  11   26.90    5.60 
  -8   4  11   38.60    4.90 
   8   4 -11   28.80    7.90 
   6  -4 -11    7.20    2.80 
  -6  -4  11    8.40    5.20 
  -6  -4  11    6.60    3.20 
   6  -4 -11   11.30    4.30 
   6   4 -11    7.80    4.10 
  -6   4  11   10.90    3.20 
   6   4 -11    7.60    3.80 
  -6   4  11   17.60    4.60 
   4  -4 -11   31.70    6.90 
  -4  -4  11   27.00    7.00 
   4  -4 -11   23.20    4.60 
   4   4 -11   25.50    6.60 
   4   4 -11   25.10    5.90 
  -2  -4  11   12.70    5.20 
  -2  -4  11   17.90    6.20 
   2  -4 -11   11.90    4.60 
   2  -4 -11   16.70    3.80 
   2  -4 -11   19.50    4.20 
   2   4 -11   17.70    5.20 
   2   4 -11   25.80    6.20 
   0  -4 -11   20.70    7.20 
   0  -4  11   27.20    7.50 
   0  -4 -11   31.80    7.90 
   0  -4  11   40.80    9.80 
   0  -4 -11   33.50    4.50 
   0   4 -11   30.40    6.90 
   0   4 -11   25.60    8.90 
   2  -4  11   83.19   11.50 
  -2  -4 -11   50.99    7.30 
  -2  -4 -11   57.39    7.60 
   2  -4  11   49.60   15.10 
  -2  -4 -11   48.70   10.80 
  -2   4 -11   56.49    8.20 
  -2   4 -11   82.19   10.20 
   4  -4  11   14.40    6.20 
  -4  -4 -11   24.80    5.30 
  -4  -4 -11   18.50    4.70 
   4  -4  11   31.50    7.10 
  -4  -4 -11   22.90    7.30 
  -4   4 -11   19.50    6.40 
  -4   4 -11    9.70    4.10 
   6  -4  11   12.10    7.20 
  -6  -4 -11   13.10    4.50 
   6  -4  11    1.80    6.10 
  -6  -4 -11   15.70    4.50 
  -6  -4 -11    9.10    5.70 
  -6   4 -11   14.60    5.60 
  -6   4 -11   10.70    4.00 
  -8  -4 -11    9.10    3.80 
  -8  -4 -11   -5.40    3.00 
   8  -4  11    3.30    7.90 
  -8  -4 -11   11.90    4.40 
   8  -4  11    1.20    3.50 
  -8   4 -11    5.40    3.30 
  -8   4 -11   -9.30    7.70 
  10  -4  11    5.40    5.60 
 -10  -4 -11    2.50    4.80 
 -10  -4 -11   -5.00    3.70 
 -10  -4 -11   12.30    4.40 
 -12  -4 -11    9.80    5.10 
 -12  -4 -11   -0.30    4.30 
  12  -4  11   -2.00    4.50 
 -19  -5  11    1.40    3.10 
  19  -5 -11    2.50    4.50 
  19   5 -11    6.10    4.80 
 -17  -5  11    6.60    4.20 
  17  -5 -11    7.00    4.90 
  17   5 -11    9.20    4.30 
  15  -5 -11   10.40    4.60 
 -15  -5  11    3.50    5.80 
  15  -5 -11   15.20    7.50 
 -15  -5  11    4.20    3.20 
  15   5 -11    5.50    5.10 
 -13  -5  11   -3.30    2.10 
  13  -5 -11   -0.10    3.00 
 -13  -5  11   -0.20    4.30 
  13   5 -11   -3.70    2.90 
 -11  -5  11    3.70    4.00 
  11  -5 -11    9.30    4.40 
  11  -5 -11    3.30    2.90 
 -11  -5  11   -2.00    2.50 
  11   5 -11    4.60    4.40 
  -9  -5  11    3.60    2.70 
  -9  -5  11   -1.50    4.70 
   9  -5 -11    5.20    3.40 
   9  -5 -11    2.40    2.30 
   9   5 -11    0.40    3.70 
   7  -5 -11    1.70    2.80 
  -7  -5  11    7.50    5.70 
  -7  -5  11    1.30    3.00 
   7   5 -11    1.70    3.50 
  -7   5  11   12.40    3.50 
   5  -5 -11   11.50    3.00 
  -5  -5  11    3.50    5.20 
  -5  -5  11    5.00    4.70 
   5  -5 -11    7.70    4.60 
  -5   5  11    9.80    4.40 
   5   5 -11   14.60    5.40 
  -3  -5  11    4.80    4.90 
  -3  -5  11    5.20    3.20 
   3  -5 -11   10.10    4.90 
   3   5 -11   -0.40    3.60 
  -3   5  11    2.50    3.40 
  -1  -5  11    5.30    5.60 
  -1  -5  11   -4.30    2.70 
  -1   5  11   -9.20    5.80 
   1   5 -11    7.10    4.00 
   1  -5  11    7.90    4.60 
  -1  -5 -11    6.40    4.70 
  -1   5 -11    2.30    5.30 
  -1   5 -11    2.30    2.80 
   1   5  11   -2.60    3.70 
   3  -5  11   17.40    9.00 
   3  -5  11   10.80    5.50 
  -3  -5 -11   -0.40    5.40 
  -3   5 -11   12.00    3.90 
   3   5  11   11.30    6.40 
  -5  -5 -11   13.40    4.70 
   5  -5  11   12.40    5.70 
  -5  -5 -11   15.90    4.60 
  -5  -5 -11   11.20    8.00 
  -5   5 -11   16.30    5.30 
   5   5  11    7.50    6.30 
   7  -5  11   29.90    9.80 
  -7  -5 -11   23.70    5.70 
  -7   5 -11   21.80    6.00 
  12  -6 -11   -1.90    2.90 
 -12  -6  11   -0.10    3.70 
  12  -6 -11    0.80    6.50 
  12   6 -11    1.90    5.00 
  10  -6 -11   -5.20    5.10 
  10  -6 -11    2.60    2.80 
 -10  -6  11    1.50    3.00 
  10   6 -11    2.30    4.60 
  -8  -6  11    2.20    2.70 
   8  -6 -11   15.10    5.10 
   8  -6 -11   -1.30    2.60 
   8   6 -11    3.50    6.40 
  -8   6  11    3.10    3.90 
  -6  -6  11    1.00    3.80 
   6   6 -11    0.60    4.30 
  -6   6  11    3.60    3.80 
  -4  -6  11   -6.50    3.30 
   4   6 -11    3.80    4.60 
  -4   6  11   -2.00    3.80 
  -2  -6  11    5.40    3.70 
   2   6 -11   -1.30    4.40 
  -2   6  11    8.70    5.20 
   0  -6  11    2.20    4.40 
   0   6 -11    5.30    4.20 
   0   6  11    7.50    5.40 
  28   0 -12    6.10    6.70 
  28   0 -12    9.60    5.00 
  26   0 -12   -0.80    6.00 
  26   0 -12    1.40    4.00 
  24   0 -12   11.00    5.10 
  24   0 -12    0.20    2.50 
  22   0 -12    7.40    3.20 
  22   0 -12    4.50    4.80 
  22   0 -12    0.90    4.90 
  20   0 -12   12.20    3.90 
  20   0 -12   17.30    5.10 
  20   0 -12    9.90    5.50 
  18   0 -12  130.39   11.60 
 -18   0  12  131.39   14.70 
  18   0 -12  142.69   15.60 
 -18   0  12  149.29   15.20 
 -16   0  12  180.98   14.10 
  16   0 -12  137.79   12.00 
  16   0 -12  136.29   15.40 
 -16   0  12  179.18   16.10 
  14   0 -12   95.59   11.50 
 -14   0  12   86.69    8.70 
 -14   0  12  106.79   11.10 
  14   0 -12   77.29    7.90 
 -12   0  12   55.99    7.00 
  12   0 -12   61.69    6.70 
  12   0 -12   65.49    9.10 
 -12   0  12   59.99    8.30 
 -12   0  12   84.39    9.30 
 -10   0  12   88.59    8.20 
 -10   0  12   70.59    8.80 
 -10   0  12   76.69    8.80 
  10   0 -12   76.79    7.40 
  10   0 -12   78.09    9.40 
   8   0 -12  463.25   32.30 
  -8   0  12  528.25   32.30 
  -8   0  12  475.35   32.10 
   8   0 -12  486.95   29.30 
  -8   0  12  476.65   29.90 
  -6   0  12  124.89   10.10 
   6   0 -12  112.89   11.70 
  -6   0  12  106.19   11.00 
   6   0 -12  118.59    9.60 
   6   0 -12  110.09   11.50 
  -6   0  12  107.29   10.80 
   4   0 -12  199.98   17.10 
   4   0 -12  225.88   15.20 
  -4   0  12  199.18   16.50 
  -4   0  12  207.38   17.00 
  -4   0  12  200.78   14.90 
  -2   0  12   -0.60    2.00 
   2   0 -12    1.90    2.50 
  -2   0  12   -2.50    1.20 
  -2   0  12    2.80    2.00 
   2   0 -12   -1.30    1.50 
   2   0 -12    1.90    1.50 
   0   0 -12   53.99    7.30 
   0   0  12   39.20    5.60 
   0   0  12   62.19    8.90 
   0   0 -12   39.90    5.60 
   0   0 -12   40.50    7.20 
   0   0  12   39.80    6.90 
  -2   0 -12  328.37   24.90 
  -2   0 -12  364.66   31.60 
  -2   0 -12  371.56   27.10 
   2   0  12  389.26   27.50 
   2   0  12  415.96   28.00 
  -4   0 -12    9.80    4.00 
  -4   0 -12    5.50    3.00 
   4   0  12    6.70    3.60 
  -4   0 -12    6.90    3.30 
  -6   0 -12   -2.10    3.00 
  -6   0 -12   -1.40    2.20 
   6   0  12   -1.30    2.60 
  -6   0 -12    0.60    2.30 
  -8   0 -12    3.40    3.90 
  -8   0 -12    1.60    3.40 
   8   0  12    5.80    4.70 
  -8   0 -12    0.90    3.70 
  10   0  12   38.30    9.70 
 -10   0 -12   39.60    9.60 
 -10   0 -12   42.70   11.60 
 -12   0 -12   10.20    6.20 
 -12   0 -12   26.40    6.90 
 -12   0 -12   21.70    8.50 
  12   0  12   21.30    7.50 
 -14   0 -12    1.20    4.10 
  14   0  12   -6.60    4.50 
 -14   0 -12    4.30    6.80 
 -16   0 -12   -7.10    3.80 
 -16   0 -12    3.20    5.90 
  29  -1 -12   -2.80    6.70 
  29   1 -12    1.50    5.50 
  27  -1 -12   10.00    3.70 
  27  -1 -12    8.90    8.60 
  27   1 -12    7.20    7.50 
  27   1 -12   13.30    5.90 
  25  -1 -12   17.20    6.90 
  25  -1 -12    9.10    4.40 
  25  -1 -12    0.30    2.80 
  25   1 -12    8.00    4.30 
  25   1 -12    5.50    4.30 
  23  -1 -12   15.40    4.30 
  23  -1 -12   10.40    3.00 
 -23  -1  12   14.00    6.50 
  23  -1 -12   15.10    5.30 
  23   1 -12   13.10    4.90 
  21  -1 -12    0.10    3.80 
 -21  -1  12    4.10    4.70 
  21  -1 -12   10.40    3.70 
  21  -1 -12   12.10    7.50 
  21  -1 -12    4.60    2.30 
  21   1 -12    7.40    3.50 
  21   1 -12    9.30    4.80 
 -19  -1  12   29.40    7.80 
  19  -1 -12   22.70    6.70 
  19  -1 -12   38.20    6.40 
  19  -1 -12   24.70    8.00 
  19  -1 -12   21.50    4.00 
  19   1 -12   23.50    7.50 
  19   1 -12   21.40    5.90 
 -17  -1  12   61.49    8.60 
  17  -1 -12   43.80    5.00 
  17  -1 -12   76.89   12.40 
  17  -1 -12   43.40    9.30 
 -17   1  12   41.90    5.30 
  17   1 -12   32.60    8.50 
  17   1 -12   60.79    8.00 
  15  -1 -12  370.46   22.40 
  15  -1 -12  363.46   28.30 
 -15  -1  12  431.06   29.20 
 -15  -1  12  379.16   27.10 
 -15   1  12  368.06   23.70 
  15   1 -12  367.86   25.80 
  15   1 -12  363.06   28.50 
  13  -1 -12   22.00    3.40 
  13  -1 -12   22.50    6.10 
 -13  -1  12   35.00    5.20 
 -13  -1  12   35.50    6.20 
 -13   1  12   23.20    4.20 
 -13   1  12   35.20    6.90 
  13   1 -12   27.20    6.70 
 -13   1  12   23.70    5.60 
  13   1 -12   22.10    5.10 
 -11  -1  12  268.07   20.10 
 -11  -1  12  245.28   21.00 
  11  -1 -12  247.58   29.00 
  11  -1 -12  285.47   17.10 
 -11   1  12  251.87   20.10 
  11   1 -12  260.77   19.20 
 -11   1  12  263.97   17.70 
  11   1 -12  279.47   21.80 
 -11   1  12  322.87   21.00 
  -9  -1  12  117.49   11.10 
  -9  -1  12  138.39   12.40 
   9  -1 -12  107.59   11.50 
   9  -1 -12  123.79    9.10 
  -9  -1  12  110.69   11.90 
   9   1 -12  118.59   11.20 
  -9   1  12  109.79    9.20 
  -9   1  12  117.99   11.20 
   9   1 -12  104.29   11.70 
  -9   1  12  120.79   11.10 
  -7  -1  12   59.29    7.50 
  -7  -1  12   48.60    6.30 
   7  -1 -12   50.49    7.00 
  -7  -1  12   45.60    6.80 
   7  -1 -12   43.50    5.10 
   7  -1 -12   46.10    6.90 
  -7   1  12   42.90    6.20 
   7   1 -12   44.60    6.90 
  -7   1  12   41.50    5.70 
  -7   1  12   51.89    5.50 
   7   1 -12   35.40    6.90 
  -5  -1  12  198.38   16.10 
   5  -1 -12  218.28   17.80 
   5  -1 -12  212.38   17.40 
  -5  -1  12  261.07   19.00 
   5  -1 -12  220.88   15.50 
  -5  -1  12  211.08   18.10 
  -5   1  12  217.78   16.80 
  -5   1  12  228.68   15.50 
   5   1 -12  195.08   18.00 
   5   1 -12  221.88   16.20 
   5   1 -12  273.87   19.80 
  -5   1  12  228.68   16.60 
   3  -1 -12   35.70    6.60 
   3  -1 -12   27.80    6.30 
  -3  -1  12   37.00    8.00 
  -3  -1  12   37.10    6.30 
   3  -1 -12   32.20    5.00 
  -3  -1  12   25.60    5.30 
   3   1 -12   38.90    6.60 
  -3   1  12   26.60    4.70 
  -3   1  12   25.60    4.60 
   3   1 -12   31.50    7.30 
   3   1 -12   26.40    5.30 
  -1  -1  12  139.59   12.10 
   1  -1 -12  134.59   13.20 
  -1  -1  12  171.88   15.10 
   1  -1 -12  154.38   13.20 
  -1  -1  12  130.99   13.80 
   1  -1 -12  147.89   12.50 
  -1   1  12  133.39   12.20 
   1   1 -12  151.18   12.20 
   1   1 -12  121.79   13.90 
  -1   1  12  129.19   12.20 
   1   1 -12  167.58   14.60 
  -1   1  12  150.98   11.90 
  -1  -1 -12   59.59    8.00 
   1  -1  12   82.09   10.00 
   1  -1  12   76.59   12.00 
   1  -1  12   65.99    9.20 
  -1  -1 -12   70.39    8.60 
  -1  -1 -12   72.09    9.30 
  -1   1 -12   70.99    9.50 
  -1   1 -12   67.19   10.00 
   1   1  12   64.09    8.00 
  -1   1 -12   71.19    7.90 
  -3  -1 -12  263.17   21.10 
   3  -1  12  258.47   22.40 
   3  -1  12  286.47   25.90 
  -3  -1 -12  281.07   21.30 
  -3  -1 -12  242.98   22.20 
  -3   1 -12  294.07   22.70 
  -3   1 -12  287.67   20.00 
  -3   1 -12  269.67   23.60 
   3   1  12  236.88   19.90 
  -5  -1 -12   50.99    7.90 
   5  -1  12   59.79    9.90 
  -5  -1 -12   57.99    8.10 
  -5  -1 -12   38.20    8.80 
   5  -1  12   55.19   11.00 
   5   1  12   44.80    7.40 
  -5   1 -12   48.80   10.50 
  -5   1 -12   43.90   10.60 
  -5   1 -12   41.50    7.90 
  -7  -1 -12    9.40    5.60 
   7  -1  12    8.30    4.30 
  -7  -1 -12    6.20    3.60 
  -7  -1 -12    6.40    3.80 
  -7   1 -12   10.40    5.10 
  -7   1 -12   11.10    3.90 
   7   1  12   10.60    4.30 
  -7   1 -12   13.60    4.80 
   9  -1  12    9.80    3.80 
  -9  -1 -12    8.60    5.00 
  -9  -1 -12    2.20    3.40 
  -9  -1 -12   16.10    6.30 
  -9   1 -12    3.50    3.10 
   9   1  12   13.50    4.10 
  -9   1 -12    7.00    4.70 
 -11  -1 -12   -0.60    5.20 
  11  -1  12   -3.20    4.30 
 -11  -1 -12    7.50    4.20 
 -11  -1 -12    6.80    4.10 
 -11   1 -12   -5.30    3.90 
 -11   1 -12    9.50    4.10 
  11   1  12    0.40    2.70 
 -13  -1 -12    5.60    3.80 
 -13  -1 -12   -9.00    5.20 
 -13  -1 -12    6.90    5.60 
  13  -1  12    6.80    5.60 
  13   1  12   -0.70    2.70 
 -13   1 -12   -1.70    3.40 
 -13   1 -12    3.90    6.00 
 -15  -1 -12   30.40    9.60 
  15  -1  12   39.40   11.80 
 -15  -1 -12   27.00    8.30 
 -15   1 -12   37.30   10.70 
 -15   1 -12   25.70    7.80 
 -17  -1 -12   10.50    7.40 
 -17  -1 -12   18.00    8.70 
 -17   1 -12   11.30    5.60 
 -17   1 -12    2.30    9.10 
  28  -2 -12   12.40    8.40 
  28   2 -12    8.90    6.50 
  26  -2 -12   13.00    7.20 
  26   2 -12    4.50    6.20 
  24  -2 -12    7.60    6.70 
  24  -2 -12    0.20    9.20 
  24   2 -12   15.00    6.20 
  24   2 -12   14.80    6.00 
  22  -2 -12    8.20    4.40 
  22  -2 -12    6.80    7.60 
 -22  -2  12    1.00    5.00 
  22   2 -12    4.70    3.80 
  22   2 -12    7.30    3.90 
  20  -2 -12   -1.80    3.20 
  20  -2 -12    9.90    6.70 
 -20  -2  12    3.90    3.90 
  20   2 -12    5.20    3.60 
  18  -2 -12  128.79   15.60 
 -18  -2  12  153.58   15.60 
  18   2 -12  134.19   14.30 
  18   2 -12  123.39   14.80 
 -16  -2  12   38.40    8.10 
  16  -2 -12   23.00    6.50 
  16  -2 -12   37.60    9.10 
  16   2 -12   25.50    6.60 
  16   2 -12   34.10    8.10 
 -14  -2  12  438.76   29.50 
  14  -2 -12  397.26   29.10 
 -14   2  12  342.67   26.60 
  14   2 -12  398.16   28.10 
  14   2 -12  383.16   29.20 
  12  -2 -12    3.80    2.60 
  12  -2 -12    3.80    1.90 
 -12  -2  12    1.00    2.60 
 -12  -2  12    4.80    3.10 
  12   2 -12    2.10    2.50 
 -12   2  12    1.50    1.70 
  12   2 -12    8.20    3.60 
 -12   2  12    6.50    2.90 
  10  -2 -12  274.27   21.10 
 -10  -2  12  287.97   22.50 
  10  -2 -12  277.27   17.80 
  10   2 -12  282.87   21.10 
  10   2 -12  281.57   22.50 
 -10   2  12  267.37   19.50 
 -10   2  12  282.27   17.60 
   8  -2 -12    1.10    1.40 
   8  -2 -12   -0.10    1.70 
  -8  -2  12    3.10    2.90 
  -8  -2  12   -3.20    3.70 
  -8   2  12   -2.70    1.50 
   8   2 -12    3.90    3.30 
   8   2 -12    3.30    2.80 
  -8   2  12    2.70    2.00 
  -6  -2  12   97.29   10.50 
   6  -2 -12   68.79    8.70 
   6  -2 -12   72.69    7.60 
   6  -2 -12   70.39    8.30 
  -6   2  12   68.39    7.00 
  -6   2  12   92.69    7.60 
  -6   2  12   75.19    7.20 
   6   2 -12   67.19    9.70 
   6   2 -12   68.79    8.40 
  -4  -2  12   29.60    8.10 
   4  -2 -12   19.60    5.10 
   4  -2 -12   30.40    4.80 
  -4  -2  12   24.70    6.60 
   4  -2 -12   28.30    9.80 
   4   2 -12   40.10    6.70 
   4   2 -12   29.20    7.00 
   4   2 -12   18.40    4.80 
  -4   2  12   18.80    4.60 
  -4   2  12   24.40    3.50 
  -4   2  12   22.60    3.80 
  -2  -2  12   17.60    5.60 
  -2  -2  12   14.70    6.40 
   2  -2 -12   14.00    4.20 
   2  -2 -12   12.80    4.60 
   2   2 -12   18.00    5.50 
   2   2 -12   17.10    5.30 
  -2   2  12   21.50    4.50 
   2   2 -12   10.70    4.00 
  -2   2  12   18.70    3.10 
   0  -2  12  164.78   15.70 
   0  -2 -12  118.99   12.40 
   0  -2 -12  123.59   12.80 
   0  -2  12  106.09   15.70 
   0  -2 -12  129.59   12.60 
   0   2 -12  150.38   14.40 
   0   2 -12  134.59   14.90 
   0   2 -12  137.39   12.30 
   0   2  12  138.69   10.70 
   2  -2  12  211.88   18.50 
  -2  -2 -12  163.28   15.60 
  -2  -2 -12  173.08   14.60 
   2  -2  12  147.69   16.60 
  -2  -2 -12  128.79   14.30 
  -2   2 -12  172.18   14.00 
  -2   2 -12  165.78   17.80 
   2   2  12  162.38   12.60 
  -4  -2 -12   61.89    8.40 
  -4  -2 -12   54.19    9.00 
   4  -2  12   68.69   10.70 
  -4  -2 -12   73.99   10.10 
   4  -2  12   54.59    9.40 
  -4   2 -12   79.29   12.20 
  -4   2 -12   58.99    7.70 
   4   2  12   56.19    7.30 
   6  -2  12   30.70    8.40 
  -6  -2 -12   40.80    7.10 
   6  -2  12   45.30   10.30 
  -6  -2 -12   35.80    8.90 
  -6  -2 -12   32.80    8.40 
   6   2  12   48.90    6.70 
  -6   2 -12   24.80    6.00 
  -6   2 -12   32.90    9.30 
  -8  -2 -12    0.40    2.60 
  -8  -2 -12    2.30    3.10 
   8  -2  12   -1.90    2.80 
  -8   2 -12   -0.90    2.40 
  -8   2 -12   -5.30    3.50 
   8   2  12    5.10    2.90 
 -10  -2 -12    1.10    4.10 
 -10  -2 -12   18.50    5.80 
  10  -2  12    3.80    4.60 
 -10  -2 -12    4.60    4.20 
 -10   2 -12   12.30    6.80 
 -10   2 -12    4.70    3.50 
  10   2  12   16.30    5.50 
 -12  -2 -12    4.50    3.50 
 -12  -2 -12    6.30    5.70 
  12  -2  12   -4.90    5.40 
 -12  -2 -12   -3.90    3.90 
 -12   2 -12   -6.90    4.50 
 -12   2 -12    2.20    4.00 
  14  -2  12   10.30    5.00 
 -14  -2 -12    1.00    4.10 
 -14  -2 -12    1.30    5.00 
 -14   2 -12    9.30    4.30 
 -14   2 -12    1.80    5.10 
 -16  -2 -12    4.70    7.00 
 -16  -2 -12   -2.70    5.20 
  16  -2  12   11.60    6.50 
 -16   2 -12    6.70    8.00 
 -16   2 -12    1.30    4.60 
  25  -3 -12    7.40    6.60 
  25   3 -12    0.60    5.80 
  23  -3 -12   -8.40    5.10 
  23   3 -12    1.50    4.20 
 -21  -3  12    2.10    5.30 
  21  -3 -12   -0.70    7.00 
  21  -3 -12   15.20    6.10 
  21   3 -12    5.60    4.60 
  21   3 -12    0.30    4.30 
  19  -3 -12   12.30    5.30 
  19  -3 -12   -0.20    3.40 
  19   3 -12    5.90    3.60 
  19   3 -12    2.90    3.30 
 -17  -3  12   12.90    6.10 
  17  -3 -12   12.00    7.50 
  17   3 -12   12.30    5.50 
  17   3 -12   13.70    5.30 
 -17   3  12   12.60    4.00 
  15  -3 -12   64.29    9.90 
 -15  -3  12   51.49    8.70 
 -15  -3  12   75.49   10.00 
  15   3 -12   59.69    9.00 
  15   3 -12   61.19    9.80 
 -15   3  12   54.49    7.30 
 -13  -3  12  192.88   17.30 
  13  -3 -12  190.98   16.90 
 -13  -3  12  153.48   16.30 
  13   3 -12  160.08   16.30 
 -13   3  12  160.68   13.20 
  13   3 -12  157.48   16.20 
  11  -3 -12   62.29    8.30 
 -11  -3  12   49.20    8.50 
  11  -3 -12   63.49    6.40 
 -11  -3  12   55.69    8.70 
 -11   3  12   73.69    5.80 
 -11   3  12   50.69    6.10 
  11   3 -12   64.39    8.60 
  11   3 -12   46.00    9.10 
  -9  -3  12   72.39   10.10 
   9  -3 -12   74.79    8.20 
   9  -3 -12   83.39    9.00 
  -9  -3  12  103.69   11.30 
   9   3 -12   87.89   10.70 
   9   3 -12   78.99   10.20 
  -9   3  12   86.99    7.50 
  -7  -3  12    4.00    3.20 
   7  -3 -12    8.30    3.10 
   7  -3 -12   11.00    3.30 
  -7  -3  12   12.60    4.70 
  -7   3  12   13.30    3.30 
   7   3 -12    3.30    3.30 
   7   3 -12    9.00    3.90 
  -5  -3  12   23.20    6.70 
   5  -3 -12   18.70    5.10 
   5  -3 -12   29.40    4.90 
   5  -3 -12   34.20    6.60 
  -5  -3  12   32.70    7.60 
   5   3 -12   32.40    7.30 
   5   3 -12   29.60    7.00 
  -5   3  12   34.30    5.70 
   3  -3 -12    9.10    3.60 
   3  -3 -12   22.30    4.60 
   3  -3 -12   16.00    5.10 
  -3  -3  12   19.60    6.10 
  -3  -3  12   19.60    6.10 
   3   3 -12   17.80    5.30 
   3   3 -12   17.30    5.40 
  -1  -3  12   26.50    6.80 
   1  -3 -12   11.30    3.50 
   1  -3 -12   10.50    4.70 
  -1  -3  12   17.40    5.40 
   1  -3 -12   12.10    4.00 
   1   3 -12   20.30    6.40 
   1   3 -12   10.70    4.20 
  -1  -3 -12   89.59   10.00 
  -1  -3 -12   85.69    9.20 
  -1  -3 -12   95.69   12.00 
   1  -3  12   91.99   12.30 
   1  -3  12   79.39   12.10 
  -1   3 -12   86.59    9.80 
  -1   3 -12  101.29   13.50 
  -3  -3 -12   43.10    7.30 
   3  -3  12   43.40   10.10 
   3  -3  12   53.99    9.50 
  -3  -3 -12   49.80    6.90 
  -3  -3 -12   38.70    9.70 
  -3   3 -12   41.60    9.60 
  -3   3 -12   46.60    7.20 
   5  -3  12   50.49   11.50 
  -5  -3 -12   36.20    8.00 
  -5  -3 -12   42.00    9.90 
  -5  -3 -12   57.19    7.70 
   5  -3  12   42.40   10.00 
  -5   3 -12   44.90    6.90 
  -5   3 -12   39.80   10.40 
  -7  -3 -12   21.00    6.60 
   7  -3  12   22.00    7.40 
  -7  -3 -12   21.40    6.20 
   7  -3  12   14.20    7.90 
  -7  -3 -12   24.80    7.70 
  -7   3 -12   18.30    5.20 
  -7   3 -12   29.20    8.40 
  -9  -3 -12   29.20    7.60 
  -9  -3 -12   18.60    6.20 
  -9  -3 -12   20.30    6.60 
   9  -3  12    9.50    7.40 
  -9   3 -12   19.10    5.10 
  -9   3 -12   26.40    7.90 
 -11  -3 -12   -1.60    3.80 
  11  -3  12    6.00    6.40 
 -11  -3 -12   -1.90    3.30 
 -11   3 -12    3.90    4.10 
 -11   3 -12    4.00    5.90 
 -13  -3 -12    2.60    4.70 
 -13  -3 -12   -0.20    4.70 
  13  -3  12   -8.70    4.10 
 -13   3 -12    0.60    4.60 
  22  -4 -12   -0.50    4.20 
  22   4 -12    7.30    6.30 
  20  -4 -12   -2.00    4.40 
 -18  -4  12    0.50    3.80 
  18  -4 -12    4.40    3.40 
  18   4 -12   -0.80    2.70 
  16  -4 -12   13.50    5.20 
 -16  -4  12    5.80    4.00 
  16  -4 -12   26.40    7.80 
  16   4 -12   12.60    5.50 
  16   4 -12   11.00    4.60 
 -14  -4  12    3.70    2.70 
  14  -4 -12   -5.10    2.60 
  14  -4 -12   -6.40    4.40 
  14   4 -12   -0.90    2.80 
  14   4 -12    1.60    3.50 
  12  -4 -12   30.40    6.70 
 -12  -4  12   22.10    6.70 
  12   4 -12   31.20    7.10 
  12   4 -12   30.30    7.90 
  10  -4 -12   42.30    6.50 
 -10  -4  12   35.60    8.40 
  10  -4 -12   43.10    6.50 
  10   4 -12   34.20    8.60 
  10   4 -12   43.80    7.70 
 -10   4  12   35.90    5.30 
 -10   4  12   43.40    4.90 
   8  -4 -12   19.00    5.80 
  -8  -4  12    9.40    6.30 
   8   4 -12    0.60    3.50 
   6  -4 -12    3.30    2.90 
   6  -4 -12    2.00    3.90 
  -6  -4  12   -1.40    2.00 
  -6  -4  12    5.90    3.10 
   6   4 -12    5.10    3.70 
  -6   4  12    6.50    3.00 
   6   4 -12    3.60    2.80 
  -4  -4  12   37.40    9.50 
  -4  -4  12   37.60    9.00 
   4  -4 -12   43.10    9.00 
   4  -4 -12   36.00    6.40 
   4   4 -12   36.40    7.20 
   4   4 -12   36.50    7.90 
   2  -4 -12   40.70    8.80 
  -2  -4  12   40.30   10.50 
   2  -4 -12   48.40   10.00 
  -2  -4  12   61.29   11.90 
   2   4 -12   35.90    7.60 
   2   4 -12   45.60    9.90 
   0  -4 -12   25.50    5.40 
   0  -4 -12   31.40    7.30 
   0  -4  12   23.40   11.80 
   0  -4 -12   19.60    7.50 
   0  -4  12   32.20    8.30 
   0   4 -12   35.30    7.40 
   0   4 -12   21.90    5.80 
  -2  -4 -12   19.00    7.10 
   2  -4  12   23.20    7.50 
  -2  -4 -12   21.60    5.10 
   2  -4  12   41.70    9.40 
  -2   4 -12   20.30    5.40 
  -2   4 -12   32.70    7.00 
  -4  -4 -12   43.00    7.40 
   4  -4  12   55.89    9.50 
   4  -4  12   66.49   12.90 
  -4  -4 -12   42.30   10.30 
  -4  -4 -12   48.70    6.80 
  -4   4 -12   43.10    8.80 
  -4   4 -12   39.90    7.70 
  -6  -4 -12    6.30    3.60 
  -6  -4 -12    9.40    5.80 
  -6  -4 -12   -0.60    3.30 
   6  -4  12    9.50    7.60 
   6  -4  12    2.60    5.70 
  -6   4 -12   18.40    6.40 
  -6   4 -12    9.90    6.50 
  -8  -4 -12    5.80    3.60 
  -8  -4 -12    6.00    3.90 
   8  -4  12    3.40    5.00 
  -8  -4 -12   -1.80    4.00 
  -8   4 -12   13.10    4.20 
 -10  -4 -12    5.10    6.60 
 -10  -4 -12   -1.10    5.40 
 -10  -4 -12   11.70    5.40 
  10  -4  12    6.40    7.50 
 -10   4 -12   10.30    4.30 
  19  -5 -12    9.30    4.80 
 -19  -5  12    1.10    3.70 
  19   5 -12   -6.00    4.00 
  17  -5 -12    7.00    4.60 
 -17  -5  12    4.90    4.40 
  17   5 -12   11.20    5.30 
  15  -5 -12   -9.30    5.10 
 -15  -5  12    2.20    2.70 
  15  -5 -12   -1.10    3.20 
  15   5 -12    4.20    4.10 
  13  -5 -12    1.60    3.30 
  13  -5 -12   -3.50    4.20 
 -13  -5  12    4.30    3.20 
 -13  -5  12   -4.60    4.40 
  13   5 -12   -1.90    3.60 
 -11  -5  12   -2.10    2.40 
  11  -5 -12    1.60    2.50 
 -11  -5  12   -3.80    7.20 
  11  -5 -12    1.70    3.60 
  11   5 -12    1.20    3.50 
 -11   5  12    1.50    2.00 
   9  -5 -12    7.40    4.50 
  -9  -5  12    7.00    4.70 
   9  -5 -12    4.10    2.00 
  -9  -5  12    4.90    3.00 
  -9   5  12    4.70    3.00 
  -9   5  12    1.80    3.10 
   9   5 -12    4.60    4.70 
   7  -5 -12   16.10    5.00 
   7  -5 -12   10.70    3.40 
  -7  -5  12   12.50    5.40 
  -7   5  12   15.00    4.00 
   7   5 -12    4.20    4.20 
  -5  -5  12   21.30    7.20 
   5  -5 -12   13.40    6.90 
   5  -5 -12   19.50    4.40 
  -5  -5  12   13.60    6.00 
   5   5 -12   14.60    5.50 
  -5   5  12   20.20    5.80 
  -3  -5  12    2.30    7.80 
  -3  -5  12    9.00    4.60 
   3  -5 -12   26.60    7.00 
  -3   5  12   14.70    5.40 
   3   5 -12   15.20    5.60 
  -1  -5  12   -4.70    5.20 
  -1  -5  12    2.00    3.10 
   1  -5 -12   -4.30    4.10 
   1   5 -12   -3.80    5.50 
  -1   5  12    1.60    4.20 
   1   5 -12   -2.40    3.20 
  -1  -5 -12   -1.00    2.40 
   1  -5  12    0.00    3.30 
  -1  -5 -12   -1.00    4.50 
   1  -5  12    7.70    7.50 
   1   5  12    2.70    3.10 
  -1   5 -12   -1.90    3.30 
   3  -5  12    9.20    6.10 
  -3  -5 -12   13.30    3.90 
  -3  -5 -12    5.70    3.40 
  -3  -5 -12    4.40    6.70 
   3   5  12    8.60    5.30 
  -3   5 -12    4.30    3.80 
   5  -5  12   -2.20    4.80 
  -5  -5 -12   -4.20    4.70 
  -5  -5 -12    1.40    3.90 
   5   5  12   -8.10    4.10 
  -5   5 -12   -4.90    3.00 
  -7  -5 -12    4.10    4.50 
   7  -5  12    5.50    8.90 
  -7  -5 -12    3.40    3.70 
  -7  -5 -12   -5.60    4.80 
  -7   5 -12    8.60    3.90 
   7   5  12   -4.00    5.30 
  10  -6 -12    3.80    2.90 
  10  -6 -12    7.30    5.80 
 -10  -6  12   -3.00    3.80 
  10   6 -12    4.90    5.10 
   8  -6 -12   -3.30    4.50 
  -8  -6  12    4.00    3.30 
   8  -6 -12    1.80    2.60 
   8   6 -12    0.40    5.10 
  -8   6  12    0.60    3.70 
  -6  -6  12    5.90    3.60 
  -6   6  12   12.10    4.60 
   6   6 -12    4.40    4.60 
  -4  -6  12    2.50    3.70 
   4   6 -12   -3.70    3.90 
  -4   6  12   -2.20    3.60 
  -2  -6  12   -2.40    3.30 
  -2   6  12   -4.10    4.00 
   2   6 -12    5.00    4.50 
  28   0 -13   -2.60    6.20 
  28   0 -13   18.70    5.80 
  26   0 -13    4.40    4.40 
  26   0 -13    0.10    3.80 
  24   0 -13    3.30    3.70 
  24   0 -13    7.30    4.70 
  22   0 -13    7.20    6.70 
  22   0 -13    0.80    3.30 
  22   0 -13    5.40    3.10 
  20   0 -13  122.49   11.00 
  20   0 -13  100.79   14.00 
 -20   0  13  117.89   11.40 
  18   0 -13   98.69   13.20 
 -18   0  13  108.49   11.00 
  18   0 -13  107.89   11.70 
  18   0 -13  157.18   18.10 
 -18   0  13  113.69   13.10 
  16   0 -13  381.16   27.20 
  16   0 -13  415.06   32.40 
 -16   0  13  484.35   32.40 
 -16   0  13  493.25   30.20 
 -14   0  13   15.70    4.80 
 -14   0  13   29.80    8.90 
 -14   0  13   15.80    4.40 
  14   0 -13   24.00    6.80 
  14   0 -13   23.90    4.70 
  12   0 -13   19.20    4.20 
 -12   0  13   24.70    5.00 
 -12   0  13   20.20    5.90 
  12   0 -13   24.70    6.50 
 -12   0  13   31.80    6.80 
 -10   0  13  317.87   22.40 
  10   0 -13  334.77   25.60 
 -10   0  13  363.26   25.40 
  10   0 -13  325.67   21.90 
 -10   0  13  370.76   25.10 
  -8   0  13    3.50    2.50 
   8   0 -13   -1.30    1.40 
  -8   0  13   -1.40    1.40 
   8   0 -13    1.90    2.10 
  -6   0  13  255.17   20.40 
  -6   0  13  265.87   20.10 
   6   0 -13  265.07   19.60 
   6   0 -13  266.17   21.00 
  -4   0  13    2.00    3.00 
   4   0 -13    1.40    2.10 
  -4   0  13    3.30    2.70 
   4   0 -13    4.80    2.30 
  -4   0  13    3.70    2.60 
   4   0 -13    2.70    2.40 
   2   0 -13  193.08   17.70 
  -2   0  13  179.38   16.80 
  -2   0  13  225.58   17.70 
   2   0 -13  224.68   17.70 
   2   0 -13  190.48   15.10 
  -2   0  13  202.78   15.30 
   0   0  13   75.29    9.50 
   0   0  13   78.29    9.80 
   0   0 -13   72.29    9.20 
   0   0 -13   67.09    7.80 
   0   0 -13   65.69   10.00 
   2   0  13   26.90    7.10 
  -2   0 -13   30.80    6.40 
  -2   0 -13   35.70    8.50 
  -2   0 -13   36.70    7.30 
   4   0  13   -1.30    2.80 
  -4   0 -13    3.30    2.60 
  -4   0 -13   -1.70    2.30 
  -4   0 -13   -1.20    2.20 
  -6   0 -13   30.40    7.30 
   6   0  13   22.00    6.40 
  -6   0 -13   18.50    6.10 
  -6   0 -13   16.40    7.00 
   8   0  13   22.10    6.00 
  -8   0 -13   28.20    6.80 
  -8   0 -13   14.10    6.70 
  -8   0 -13   28.40    7.80 
 -10   0 -13   58.39   13.30 
 -10   0 -13   48.70    9.90 
  10   0  13   46.60   10.80 
 -10   0 -13   47.30   10.80 
 -12   0 -13   28.00    9.00 
 -12   0 -13   22.40    8.80 
 -12   0 -13   24.20    7.60 
  12   0  13   20.60    7.90 
 -14   0 -13    0.20    6.20 
 -14   0 -13    5.40    5.00 
 -16   0 -13    7.70    5.40 
 -16   0 -13   11.50    7.20 
  29  -1 -13   -9.50    7.80 
  29   1 -13   13.80    7.00 
  27  -1 -13   -5.50    6.20 
  27  -1 -13    5.20    3.10 
  27   1 -13    0.80    6.30 
  27   1 -13    9.30    5.90 
  25  -1 -13   24.10    5.20 
  25  -1 -13   24.90    8.50 
  25  -1 -13   14.30    4.00 
  25   1 -13   16.50    5.60 
  25   1 -13    8.70    5.60 
  23  -1 -13    7.70    5.00 
  23  -1 -13    2.30    2.60 
  23  -1 -13    2.90    4.00 
  23   1 -13    0.20    4.00 
  23   1 -13    9.50    4.80 
  21  -1 -13    9.40    4.70 
 -21  -1  13   12.30    5.50 
  21  -1 -13    9.80    2.80 
  21  -1 -13    8.70    8.30 
  21   1 -13    7.40    3.80 
  21   1 -13   10.20    4.90 
  19  -1 -13  183.98   11.60 
 -19  -1  13  190.78   18.60 
  19  -1 -13  144.69   16.80 
  19   1 -13  140.99   16.70 
  19   1 -13  138.09   14.10 
 -19   1  13  135.99   11.80 
 -17  -1  13  151.78   15.00 
  17  -1 -13  125.39   14.70 
  17  -1 -13  117.39    9.40 
  17   1 -13  138.79   15.10 
  17   1 -13  115.09   11.90 
 -17   1  13  125.49   10.60 
  15  -1 -13  225.68   19.80 
  15  -1 -13  205.38   14.20 
 -15  -1  13  227.48   20.30 
 -15  -1  13  264.17   20.60 
  15   1 -13  218.08   19.90 
 -15   1  13  178.68   17.70 
 -15   1  13  225.88   15.70 
  15   1 -13  213.28   17.10 
  13  -1 -13   84.89    7.10 
 -13  -1  13  100.39   10.90 
  13  -1 -13   80.79   10.50 
 -13  -1  13   75.79   10.10 
 -13  -1  13   79.99    9.30 
 -13   1  13   83.39    7.70 
 -13   1  13   97.79   14.10 
  13   1 -13   67.09    8.50 
 -13   1  13   85.79   10.10 
  13   1 -13   79.89   10.80 
 -11  -1  13   51.39    6.90 
  11  -1 -13   45.00    5.10 
  11  -1 -13   53.89    7.70 
 -11  -1  13   65.09    8.30 
 -11  -1  13   52.69    8.00 
  11   1 -13   39.60    6.10 
 -11   1  13   42.40    5.60 
 -11   1  13   48.50    7.00 
  11   1 -13   48.30    7.90 
 -11   1  13   54.89    7.30 
  -9  -1  13   48.70    6.60 
  -9  -1  13   47.60    7.10 
   9  -1 -13   45.90    6.70 
   9  -1 -13   43.40    4.90 
  -9  -1  13   44.50    7.20 
  -9   1  13   38.00    6.10 
  -9   1  13   40.00    5.50 
   9   1 -13   27.60    6.90 
   9   1 -13   47.80    6.30 
  -9   1  13   50.19    6.70 
   7  -1 -13  107.39   11.40 
  -7  -1  13  108.79    9.90 
  -7  -1  13   83.89   10.30 
  -7  -1  13  100.29   10.60 
   7  -1 -13   93.99   10.40 
   7  -1 -13   85.39    8.00 
  -7   1  13   86.49    9.00 
  -7   1  13   81.89    8.10 
   7   1 -13  100.59    9.50 
   7   1 -13  106.49   11.90 
   7   1 -13   79.49   10.30 
  -7   1  13   80.59    9.40 
   5  -1 -13   83.89    9.20 
  -5  -1  13   58.89    7.30 
   5  -1 -13   67.59    8.10 
  -5  -1  13   73.69    9.10 
  -5  -1  13   57.09    8.60 
   5  -1 -13   58.89    8.10 
  -5   1  13   70.79    8.10 
   5   1 -13   89.19   10.30 
   5   1 -13   63.19    8.90 
   5   1 -13   64.29    7.50 
  -5   1  13   61.59    7.50 
  -3  -1  13   48.90    7.70 
   3  -1 -13   53.99    7.10 
   3  -1 -13   44.20    6.10 
   3  -1 -13   46.10    7.30 
  -3  -1  13   60.89    8.40 
  -3  -1  13   52.19    6.80 
  -3   1  13   46.90    6.50 
   3   1 -13   59.19    8.60 
  -3   1  13   50.09    6.20 
  -3   1  13   61.09    7.30 
   3   1 -13   43.20    6.30 
   3   1 -13   59.89    8.30 
  -1  -1  13   86.99   10.90 
   1  -1 -13   85.89   10.50 
  -1  -1  13  110.29   11.90 
   1  -1 -13   89.69    9.60 
   1  -1 -13   94.29   10.00 
  -1   1  13   75.79   11.80 
   1   1 -13  102.29   11.30 
  -1   1  13   89.29    9.40 
   1   1 -13   85.29    9.10 
   1   1 -13   80.99   10.90 
  -1  -1 -13  110.19   11.30 
  -1  -1 -13  113.09   11.30 
  -1  -1 -13   83.19   11.50 
   1  -1  13  109.59   12.80 
  -1   1 -13  114.99   12.60 
   1   1  13   92.69   10.50 
  -1   1 -13  106.29   10.30 
  -1   1 -13  101.89   12.70 
  -3  -1 -13    6.50    3.90 
  -3  -1 -13    4.90    3.00 
   3  -1  13    7.70    4.80 
  -3  -1 -13   11.30    4.80 
   3  -1  13    5.30    4.30 
  -3   1 -13   -1.80    4.00 
  -3   1 -13   16.80    4.80 
  -3   1 -13   10.70    4.70 
   3   1  13   11.70    3.20 
  -5  -1 -13   21.60    6.30 
  -5  -1 -13   23.10    6.30 
   5  -1  13   18.70    6.00 
  -5  -1 -13   13.40    5.70 
  -5   1 -13   24.20    5.90 
  -5   1 -13   18.10    5.70 
   5   1  13   15.10    5.10 
   7  -1  13   74.09   11.40 
  -7  -1 -13   97.19   12.40 
  -7  -1 -13   94.79   12.00 
  -7  -1 -13   64.69   11.70 
  -7   1 -13  106.49   13.00 
  -7   1 -13   73.49   12.20 
   7   1  13   66.99   10.10 
  -7   1 -13   69.29    9.50 
   9  -1  13   20.70    5.60 
  -9  -1 -13   14.20    6.40 
  -9  -1 -13   27.20    7.90 
  -9  -1 -13   15.60    7.00 
  -9   1 -13   29.50   10.40 
   9   1  13   21.50    5.70 
  -9   1 -13   13.20    7.00 
 -11  -1 -13   -4.10    4.00 
 -11  -1 -13    4.60    4.20 
 -11  -1 -13    7.60    4.10 
  11  -1  13   -2.20    4.20 
 -11   1 -13    4.80    3.60 
 -11   1 -13    2.70    4.20 
  11   1  13    4.00    3.20 
 -13  -1 -13    5.00    4.50 
  13  -1  13   19.40    7.60 
 -13  -1 -13   -3.50    5.90 
 -13   1 -13    6.30    7.60 
 -13   1 -13    9.10    5.80 
 -15  -1 -13   -8.00    4.80 
 -15   1 -13    0.80    4.90 
  28  -2 -13    6.90    7.60 
  28   2 -13    9.40    5.20 
  26  -2 -13   19.60    7.00 
  26   2 -13   -2.60    5.30 
 -24  -2  13    8.80    7.00 
  24  -2 -13    0.30    5.40 
  24  -2 -13   -4.40    8.10 
  24   2 -13    7.50    5.20 
  24   2 -13    9.70    4.20 
  22  -2 -13    3.10    4.90 
  22  -2 -13   19.40    9.00 
 -22  -2  13   15.60    6.30 
  22   2 -13    8.50    4.70 
  22   2 -13   16.40    5.70 
  20  -2 -13   18.80    8.40 
  20  -2 -13    3.10    5.20 
 -20  -2  13   20.70    7.80 
  20   2 -13   12.00    5.10 
  20   2 -13   10.10    4.40 
  18  -2 -13  119.69   14.70 
 -18  -2  13  155.48   15.40 
  18  -2 -13  147.69   18.80 
  18   2 -13  140.49   14.60 
  18   2 -13  122.49   15.30 
  16  -2 -13    3.60    4.00 
 -16  -2  13   19.00    5.90 
  16   2 -13   18.70    5.40 
  16   2 -13    9.20    5.40 
 -16   2  13    2.00    2.90 
  14  -2 -13  740.63   41.80 
 -14  -2  13  718.43   48.80 
  14  -2 -13  763.62   49.00 
  14   2 -13  782.42   47.70 
 -14   2  13  765.12   42.50 
  14   2 -13  791.92   49.90 
 -14   2  13  700.03   46.30 
 -12  -2  13  133.99   14.10 
  12  -2 -13  123.19    9.50 
 -12  -2  13  156.98   14.60 
  12  -2 -13  154.88   14.20 
  12   2 -13  108.69   12.30 
 -12   2  13  132.79   12.10 
  12   2 -13  117.89   13.80 
 -12   2  13  120.19    9.50 
 -10  -2  13  125.49   13.80 
  10  -2 -13  116.39   10.10 
  10  -2 -13  136.39   13.40 
 -10  -2  13  158.68   14.70 
 -10   2  13  150.48   10.80 
  10   2 -13  138.89   16.30 
 -10   2  13  145.89   12.10 
  10   2 -13  123.39   12.60 
   8  -2 -13   53.49    7.50 
  -8  -2  13   52.69    8.00 
   8  -2 -13   49.60    5.80 
  -8  -2  13   59.09    8.60 
   8   2 -13   51.39   12.60 
  -8   2  13   54.79    5.90 
  -8   2  13   49.40    6.20 
   8   2 -13   47.20    7.40 
   6  -2 -13    9.30    3.10 
   6  -2 -13   17.80    5.30 
   6  -2 -13   10.80    4.00 
  -6  -2  13   12.70    4.10 
  -6  -2  13   13.90    4.80 
   6   2 -13   11.50    4.70 
   6   2 -13   13.60    4.50 
  -6   2  13    9.00    5.00 
  -6   2  13   16.50    3.50 
  -4  -2  13   16.80    5.40 
   4  -2 -13   17.30    4.60 
   4  -2 -13   12.10    4.00 
  -4  -2  13   14.60    5.20 
   4  -2 -13   14.60    4.30 
  -4   2  13   17.40    3.90 
   4   2 -13   13.20    4.40 
   4   2 -13   13.40    4.90 
  -4   2  13   12.10    3.00 
   4   2 -13   14.80    5.00 
  -2  -2  13   38.50    8.60 
   2  -2 -13   36.80    6.50 
   2  -2 -13   50.19    7.20 
  -2  -2  13   53.29    7.90 
   2  -2 -13   52.19    7.00 
   2   2 -13   51.89    8.10 
   2   2 -13   45.50    9.60 
   2   2 -13   62.19    7.80 
   0  -2 -13   42.50    6.60 
   0  -2  13   37.50    8.90 
   0  -2  13   50.19    8.40 
   0  -2 -13   41.60    8.10 
   0  -2 -13   34.30    7.40 
   0   2 -13   36.50    7.10 
   0   2 -13   37.70    8.90 
   0   2  13   44.80    5.60 
  -2  -2 -13  114.89   12.90 
  -2  -2 -13  123.59   12.40 
   2  -2  13  111.89   14.10 
  -2  -2 -13   99.59   12.40 
   2  -2  13  131.49   14.90 
   2   2  13  114.09   10.50 
  -2   2 -13  115.59   11.40 
  -2   2 -13  137.19   16.10 
  -4  -2 -13  246.18   22.40 
   4  -2  13  293.07   24.90 
  -4  -2 -13  265.57   20.90 
   4  -2  13  263.57   23.90 
  -4  -2 -13  276.27   23.20 
   4   2  13  252.67   19.20 
  -4   2 -13  245.48   19.60 
  -4   2 -13  230.98   24.00 
  -6  -2 -13   15.40    6.00 
  -6  -2 -13   10.50    7.00 
  -6  -2 -13   11.40    5.10 
   6  -2  13    9.30    6.60 
   6  -2  13   14.60    6.00 
  -6   2 -13    9.60    3.80 
  -6   2 -13    8.30    3.80 
   6   2  13   13.50    3.30 
   8  -2  13    4.30    4.40 
  -8  -2 -13    1.20    3.10 
  -8  -2 -13   -3.30    2.30 
  -8  -2 -13   -0.20    4.00 
  -8   2 -13   -5.00    3.50 
  -8   2 -13   -0.10    2.90 
   8   2  13    0.60    3.30 
 -10  -2 -13   12.60    5.60 
 -10  -2 -13    4.40    4.80 
  10  -2  13    4.80    4.90 
 -10  -2 -13    1.90    4.70 
  10   2  13   17.40    5.70 
 -10   2 -13   -4.90    3.30 
 -10   2 -13   10.40    6.10 
  12  -2  13   -4.90    4.50 
 -12  -2 -13    7.10    5.80 
 -12  -2 -13   11.50    5.20 
 -12   2 -13    2.10    5.00 
 -12   2 -13   -3.50    6.60 
  14  -2  13   12.00    8.10 
 -14  -2 -13    4.60    8.00 
 -14  -2 -13   10.20    6.60 
 -14   2 -13   13.60    5.90 
 -14   2 -13    8.60    7.80 
  25  -3 -13    9.20    6.20 
  25   3 -13   13.10    6.50 
  23  -3 -13   -1.10    4.10 
  23   3 -13   -1.80    3.40 
  21  -3 -13    1.00    3.20 
  21  -3 -13   -2.60    5.50 
 -21  -3  13   -3.20    4.30 
  21   3 -13   -0.50    3.70 
  21   3 -13   -5.00    3.00 
  19  -3 -13   27.80    7.20 
 -19  -3  13   23.60    6.10 
  19  -3 -13   27.00    8.60 
  19   3 -13   27.40    7.30 
  19   3 -13   19.00    6.30 
 -19   3  13   14.10    3.90 
  17  -3 -13   41.30   11.10 
  17  -3 -13   34.20    8.50 
 -17  -3  13   17.20    8.20 
  17   3 -13   26.00    7.40 
  17   3 -13   33.50    7.10 
 -17   3  13   24.10    5.50 
 -15  -3  13  144.69   15.40 
 -15  -3  13  144.79   15.70 
  15  -3 -13  137.09   15.40 
  15   3 -13  167.38   18.60 
 -15   3  13  156.28   13.40 
  15   3 -13  137.69   15.00 
  13  -3 -13  124.59   13.00 
 -13  -3  13   86.09   12.10 
 -13  -3  13  110.39   13.00 
  13  -3 -13  137.49    9.50 
  13   3 -13  114.29   12.90 
 -13   3  13   97.59    9.90 
  13   3 -13  105.29   13.00 
 -11  -3  13   81.29   11.00 
 -11  -3  13  103.69   12.10 
  11  -3 -13  100.99    8.70 
  11  -3 -13   88.09   10.50 
  11   3 -13   97.49   11.40 
 -11   3  13   91.79    9.10 
  11   3 -13   82.19   11.20 
 -11   3  13   92.09    7.60 
  -9  -3  13   41.40    8.80 
   9  -3 -13   51.29    7.20 
  -9  -3  13   50.29    8.20 
   9  -3 -13   56.39    6.60 
  -9   3  13   49.80    5.80 
   9   3 -13   53.59    7.90 
   9   3 -13   33.90    7.70 
  -7  -3  13   35.70    7.90 
  -7  -3  13   43.10    7.30 
   7  -3 -13   27.90    9.30 
   7  -3 -13   29.50    5.30 
   7   3 -13   26.20    7.10 
   7   3 -13   26.70    6.90 
  -7   3  13   30.10    5.20 
  -5  -3  13   49.20    8.40 
   5  -3 -13   48.20    6.90 
  -5  -3  13   63.49    9.40 
   5  -3 -13   40.70    6.50 
   5  -3 -13   51.19    7.50 
  -5   3  13   52.89    6.70 
   5   3 -13   42.20    8.30 
   5   3 -13   61.99    9.40 
  -3  -3  13   12.30    5.20 
   3  -3 -13    8.50    3.20 
   3  -3 -13   13.30    4.10 
   3  -3 -13   13.10    4.60 
  -3  -3  13   18.80    6.00 
   3   3 -13   27.50    7.20 
   3   3 -13   13.80    5.00 
   1  -3 -13   42.80    6.50 
   1  -3 -13   56.49    8.50 
  -1  -3  13   52.89    9.00 
  -1  -3  13   49.40   10.80 
   1  -3 -13   44.30    7.00 
   1   3 -13   45.80    9.90 
   1   3 -13   43.40    7.10 
  -1  -3 -13   74.49   11.00 
  -1  -3 -13   54.99    8.20 
   1  -3  13   48.10   11.40 
   1  -3  13   86.69   11.70 
  -1  -3 -13   63.29    7.90 
  -1   3 -13   49.70    8.10 
  -1   3 -13   71.79   12.00 
  -3  -3 -13   45.50    7.70 
   3  -3  13   30.60    8.70 
  -3  -3 -13   47.40    7.10 
   3  -3  13   47.70   10.70 
  -3  -3 -13   37.50   10.40 
  -3   3 -13   28.10    8.80 
  -3   3 -13   35.00    7.00 
  -5  -3 -13   61.09   12.90 
  -5  -3 -13   59.39    9.70 
  -5  -3 -13   73.99    9.40 
   5  -3  13   73.39   11.80 
   5  -3  13   94.99   14.40 
  -5   3 -13   68.09    8.80 
  -5   3 -13   55.79   12.50 
   7  -3  13    3.70    5.20 
  -7  -3 -13    8.70    5.80 
  -7  -3 -13   14.70    5.30 
  -7  -3 -13    4.40    3.90 
  -7   3 -13   14.40    4.80 
  -7   3 -13   10.40    6.50 
  -9  -3 -13   -8.40    4.10 
  -9  -3 -13    4.40    3.70 
   9  -3  13    1.40    4.60 
  -9  -3 -13    0.20    4.10 
  -9   3 -13    0.30    3.50 
  -9   3 -13  -10.90    5.50 
 -11  -3 -13   24.40    7.80 
 -11  -3 -13   28.50    9.50 
  11  -3  13   12.30    7.30 
 -11   3 -13   17.50    6.60 
 -11   3 -13   31.30   11.20 
 -13  -3 -13   10.00    5.90 
 -13  -3 -13    6.80    7.20 
  13  -3  13    5.20    7.10 
 -13   3 -13    9.10    5.60 
  22  -4 -13   10.60    7.40 
  22   4 -13    7.20    5.50 
  20  -4 -13    2.80    5.00 
  18  -4 -13    8.10    7.50 
 -18  -4  13    4.30    5.20 
  18  -4 -13   -2.80    3.30 
  16  -4 -13   27.90   11.20 
 -16  -4  13   37.00    8.60 
 -16  -4  13   24.80    6.90 
  16  -4 -13   15.70    6.50 
  16   4 -13   23.30    5.90 
  16   4 -13   14.60    6.20 
 -14  -4  13   15.50    5.50 
  14  -4 -13   30.60    8.20 
 -14  -4  13   16.30    5.40 
  14  -4 -13   24.90    6.30 
  14   4 -13   15.80    5.70 
  14   4 -13   26.20    6.00 
  12  -4 -13   37.00    7.50 
 -12  -4  13    9.20    5.00 
 -12  -4  13   19.60    6.50 
  12   4 -13   29.10    8.00 
  12   4 -13   23.60    6.40 
 -10  -4  13   12.00    5.50 
 -10  -4  13   16.40    5.40 
  10  -4 -13   13.80    4.50 
  10  -4 -13   12.10    3.80 
 -10   4  13   21.40    3.90 
  10   4 -13   19.20    5.40 
 -10   4  13    3.20    3.20 
  10   4 -13   21.80    6.50 
  -8  -4  13   10.00    4.90 
  -8  -4  13   -0.50    2.50 
   8  -4 -13    8.30    2.80 
   8  -4 -13    1.50    3.00 
   8   4 -13    4.10    3.70 
   8   4 -13    5.30    3.60 
  -8   4  13    6.40    2.50 
   6  -4 -13   60.39    7.20 
  -6  -4  13   36.20    9.30 
   6  -4 -13   48.90    9.10 
   6   4 -13   34.10   11.00 
   6   4 -13   51.69    8.00 
  -4  -4  13    5.50    4.30 
   4  -4 -13   10.30    4.20 
   4  -4 -13   -0.10    2.60 
   4  -4 -13    4.90    2.80 
  -4  -4  13    0.30    4.40 
   4   4 -13    2.30    3.90 
   2  -4 -13   15.90    4.10 
  -2  -4  13   11.90    5.70 
   2  -4 -13    6.10    4.50 
   2  -4 -13    8.30    4.00 
  -2  -4  13   18.50    6.10 
   2   4 -13   12.60    4.80 
   2   4 -13    8.90    5.40 
   0  -4 -13    2.50    2.20 
   0  -4  13   17.30    5.70 
   0  -4  13    6.40    4.70 
   0  -4 -13    5.10    3.90 
   0  -4 -13    5.00    3.80 
   2  -4  13   22.40    7.20 
  -2  -4 -13   24.90    5.10 
  -2  -4 -13   25.20    8.40 
  -2  -4 -13    9.80    5.00 
  -2   4 -13   11.30    5.80 
  -2   4 -13   19.10    8.30 
  -4  -4 -13   18.30    7.60 
   4  -4  13   24.20    8.10 
  -4  -4 -13   33.50    6.40 
  -4  -4 -13   20.70    5.90 
   4  -4  13   22.80    8.20 
  -4   4 -13   22.00    6.20 
  -4   4 -13   35.10    9.20 
  -6  -4 -13   20.20    5.40 
   6  -4  13   11.50   13.70 
  -6  -4 -13    2.00    4.10 
  -6  -4 -13    8.80    5.80 
   6  -4  13   10.10    6.00 
  -6   4 -13    2.60    3.90 
   8  -4  13   -4.40    4.40 
  -8  -4 -13   -1.50    4.40 
  -8  -4 -13    2.70    4.10 
  -8   4 -13    6.50    3.40 
  10  -4  13   15.00    8.60 
 -10  -4 -13    5.00    6.00 
 -10  -4 -13   11.40    6.50 
 -10   4 -13    8.80    5.60 
  19  -5 -13    2.40    4.70 
 -19  -5  13    4.90    4.40 
  19   5 -13   -5.00    4.10 
  17  -5 -13    1.80    3.60 
 -17  -5  13   -0.30    3.10 
  17   5 -13    2.50    3.90 
  15  -5 -13    0.90    6.40 
 -15  -5  13    2.70    3.50 
  15   5 -13    2.50    4.30 
 -13  -5  13    9.50    6.00 
  13  -5 -13    6.80    2.80 
  13  -5 -13    9.60    4.80 
 -13  -5  13    8.20    4.60 
  13   5 -13   -0.10    4.30 
  11  -5 -13   -0.40    1.80 
 -11  -5  13    7.00    5.80 
 -11  -5  13   -1.50    2.70 
  11   5 -13    1.70    3.70 
 -11   5  13    0.60    2.30 
  -9  -5  13   -1.90    5.70 
  -9  -5  13   -1.60    2.70 
   9  -5 -13   -2.50    2.40 
  -9   5  13    0.10    2.60 
   9   5 -13   -5.70    2.70 
  -9   5  13    6.40    4.00 
   7  -5 -13   -2.70    3.40 
  -7  -5  13    2.20    5.00 
   7  -5 -13    0.20    2.70 
  -7   5  13    5.30    2.90 
   7   5 -13    0.70    2.90 
   5  -5 -13   10.90    5.90 
   5  -5 -13    6.90    2.60 
  -5  -5  13    7.40    4.10 
  -5   5  13    0.00    2.80 
   5   5 -13    8.80    4.60 
   3  -5 -13    2.00    2.40 
   3  -5 -13    9.00    8.00 
  -3  -5  13    6.50    5.20 
  -3  -5  13    2.20    3.70 
   3   5 -13    0.10    3.70 
   1  -5 -13   11.40    3.30 
  -1  -5  13    5.80    4.30 
  -1  -5  13   17.40    8.00 
   1  -5 -13   -1.30    3.90 
   1   5 -13    2.10    3.50 
  -1   5  13    6.30    4.70 
  -1  -5 -13    0.70    2.70 
   1  -5  13    3.30    3.80 
  -1  -5 -13   11.00    3.90 
  -1  -5 -13   -0.80    4.80 
   1   5  13    6.20    5.20 
  -1   5 -13   -0.80    3.50 
   3  -5  13   11.10    6.10 
  -3  -5 -13    7.80    3.50 
  -3  -5 -13   -2.90    5.10 
  -3  -5 -13   11.80    4.20 
  -3   5 -13    7.40    4.50 
   3   5  13    5.80    4.90 
  -5  -5 -13   -0.20    4.00 
   5  -5  13    8.60    5.20 
  -5  -5 -13    4.60    3.60 
  -5   5 -13   -3.80    2.80 
  -8  -6  13    6.60    4.60 
   8  -6 -13    9.20    3.40 
  -8   6  13    7.70    4.60 
   8   6 -13    6.20    5.00 
  -6  -6  13    9.30    5.50 
  -6   6  13   14.50    5.50 
   6   6 -13    2.20    5.50 
  28   0 -14    5.40    4.60 
  26   0 -14   10.70    4.80 
  26   0 -14    4.30    5.10 
  24   0 -14   -1.30    2.70 
  24   0 -14    4.50    4.20 
  22   0 -14    1.40    3.10 
  20   0 -14    6.30    4.40 
  20   0 -14    8.60    5.50 
 -20   0  14    4.40    3.30 
  20   0 -14    1.30    2.10 
  18   0 -14   12.40    5.00 
 -18   0  14   12.50    3.80 
  18   0 -14   13.20    4.00 
  16   0 -14  424.66   32.30 
  16   0 -14  397.06   27.30 
 -16   0  14  416.46   28.70 
 -16   0  14  482.45   32.00 
 -14   0  14   29.10    6.90 
  14   0 -14   29.30    7.70 
 -14   0  14   33.80    7.90 
 -14   0  14   42.30    7.30 
  12   0 -14    7.30    3.70 
 -12   0  14   11.00    4.20 
 -12   0  14   19.30    5.40 
 -12   0  14   15.40    5.90 
  12   0 -14   16.60    5.10 
  10   0 -14  167.38   16.00 
 -10   0  14  170.08   15.50 
 -10   0  14  172.18   14.00 
   8   0 -14   61.49    6.90 
  -8   0  14   51.39    6.60 
  -8   0  14   63.29    8.60 
   8   0 -14   86.59   10.10 
   8   0 -14   58.29    8.60 
  -6   0  14    5.30    3.00 
   6   0 -14    0.60    2.10 
  -6   0  14    2.70    3.30 
   6   0 -14    4.90    3.00 
  -6   0  14    3.30    2.30 
  -4   0  14   78.99    8.70 
   4   0 -14   99.29   11.60 
   4   0 -14   91.29    8.80 
  -4   0  14   78.49   10.00 
   4   0 -14   93.09   10.60 
  -4   0  14   95.19   10.70 
  -2   0  14  222.58   19.80 
  -2   0  14  284.87   20.90 
   2   0 -14  235.78   23.90 
   2   0 -14  247.68   20.20 
   2   0 -14  239.68   18.20 
   0   0 -14   48.30    7.60 
   0   0 -14   45.20    8.10 
   0   0  14   48.30    8.40 
   0   0 -14   49.60    6.70 
  -2   0 -14    4.30    3.20 
   2   0  14    2.00    3.80 
  -2   0 -14    4.40    3.30 
  -2   0 -14    6.70    4.40 
  -4   0 -14   37.00    8.90 
  -4   0 -14   38.70    7.60 
   4   0  14   29.10    7.70 
  -4   0 -14   32.40    8.40 
  -6   0 -14   -0.20    2.50 
  -6   0 -14    3.40    3.50 
   6   0  14    4.00    3.80 
   8   0  14   19.80    5.60 
  -8   0 -14    5.60    5.80 
  -8   0 -14   13.10    5.00 
  -8   0 -14   14.10    5.60 
  10   0  14    6.00    5.20 
 -10   0 -14   11.00    5.60 
 -10   0 -14   13.80    7.80 
 -10   0 -14    6.90    5.60 
 -12   0 -14   47.60   13.50 
 -12   0 -14   57.89   12.00 
  12   0  14   45.00   10.70 
 -12   0 -14   63.79   17.90 
 -14   0 -14    7.00    6.40 
 -14   0 -14   24.80    9.30 
  29   1 -14   14.00    6.60 
  27  -1 -14   33.20   10.40 
  27  -1 -14   17.40    4.10 
  27   1 -14    5.50    7.40 
  27   1 -14   27.60    7.60 
  25  -1 -14   -0.50    4.00 
  25  -1 -14   -2.70    6.30 
  25  -1 -14    2.30    2.50 
  25   1 -14   -5.30    4.50 
  25   1 -14    3.60    3.70 
  23  -1 -14    7.20    4.60 
  23  -1 -14    4.80    2.60 
  23  -1 -14    8.00    5.40 
  23   1 -14    5.80    4.20 
  23   1 -14   10.30    4.90 
  21  -1 -14   13.40    3.40 
 -21  -1  14    9.70    5.60 
  21  -1 -14   14.40    5.90 
  21  -1 -14   12.10    5.00 
  21  -1 -14    4.60    7.60 
  21   1 -14   18.50    6.40 
  21   1 -14   15.40    4.90 
  19  -1 -14  109.19    8.70 
  19  -1 -14   96.59   13.40 
 -19  -1  14  100.29   13.10 
  19  -1 -14  121.59   17.30 
 -19   1  14  106.49    9.70 
  19   1 -14   93.79   12.90 
  19   1 -14  108.39   11.40 
 -17  -1  14  104.49   12.40 
  17  -1 -14   85.49    7.70 
  17  -1 -14   86.19   11.90 
  17   1 -14  112.29   13.00 
 -17   1  14   94.89    8.90 
  17   1 -14   89.69   10.10 
  15  -1 -14   10.40    5.00 
  15  -1 -14    7.00    2.70 
 -15  -1  14   12.70    5.30 
 -15  -1  14   11.50    4.40 
 -15   1  14    8.40    3.00 
  15   1 -14   11.60    4.10 
  15   1 -14    8.90    4.30 
 -13  -1  14    7.10    3.80 
 -13  -1  14    7.00    4.10 
  13  -1 -14    7.10    3.90 
  13  -1 -14    7.40    2.30 
  13   1 -14    8.10    3.60 
 -13   1  14    3.90    2.40 
  13   1 -14    5.60    3.80 
 -13   1  14   10.30    3.40 
 -11  -1  14  216.18   17.80 
 -11  -1  14  195.78   16.10 
  11  -1 -14  180.78   13.10 
 -11  -1  14  190.88   17.30 
  11  -1 -14  188.78   17.00 
 -11   1  14  172.48   15.70 
  11   1 -14  184.98   15.00 
 -11   1  14  179.08   13.80 
  11   1 -14  180.98   17.50 
  -9  -1  14   34.00    7.40 
   9  -1 -14   25.10    3.90 
  -9  -1  14   26.80    5.60 
   9  -1 -14   24.70    6.40 
  -9  -1  14   22.40    6.40 
  -9   1  14   17.40    4.80 
   9   1 -14   29.70    7.30 
  -9   1  14   21.20    4.70 
   9   1 -14   20.90    4.80 
  -9   1  14   27.90    5.90 
  -7  -1  14    6.80    3.40 
   7  -1 -14   19.60    5.50 
  -7  -1  14   17.30    5.00 
   7  -1 -14    8.20    3.30 
  -7  -1  14   12.10    4.20 
   7   1 -14   11.30    3.90 
   7   1 -14   11.40    4.80 
  -7   1  14   13.70    4.00 
  -7   1  14   13.50    3.60 
  -7   1  14   13.10    4.00 
   7   1 -14   11.50    4.50 
   5  -1 -14   50.79    6.40 
  -5  -1  14   49.90    8.10 
  -5  -1  14   66.29    8.60 
   5  -1 -14   64.89    8.50 
   5  -1 -14   52.59    8.00 
  -5   1  14   43.50    6.70 
   5   1 -14   51.59    8.30 
  -5   1  14   51.89    6.50 
   5   1 -14   58.09    7.10 
   5   1 -14   50.69    8.30 
   3  -1 -14  273.17   22.70 
   3  -1 -14  312.87   22.50 
   3  -1 -14  272.87   20.40 
  -3  -1  14  341.17   24.40 
  -3  -1  14  268.17   22.90 
  -3   1  14  266.07   21.10 
   3   1 -14  267.77   23.70 
   3   1 -14  343.87   24.30 
  -3   1  14  275.67   21.20 
   3   1 -14  279.77   20.50 
  -1  -1  14  103.39   12.40 
   1  -1 -14  106.29   11.50 
   1  -1 -14   97.99   10.70 
   1  -1 -14   97.99   12.10 
   1   1 -14  136.59   13.30 
   1   1 -14  104.59   10.60 
   1   1 -14  115.59   13.30 
  -1   1  14  108.69   11.20 
   1  -1  14  133.19   14.60 
  -1  -1 -14  136.19   13.40 
  -1  -1 -14  123.89   14.20 
  -1  -1 -14  125.59   13.00 
   1  -1  14  143.09   15.30 
  -1   1 -14  149.99   15.00 
  -1   1 -14  117.19   15.00 
  -1   1 -14  144.49   12.80 
   1   1  14  127.29   13.00 
   3  -1  14   83.79   12.00 
  -3  -1 -14   82.69   11.70 
  -3  -1 -14   91.09   11.60 
  -3  -1 -14  116.59   12.30 
  -3   1 -14   77.19    9.70 
  -3   1 -14  108.09   14.10 
  -3   1 -14  108.29   12.90 
   3   1  14  106.69   10.90 
  -5  -1 -14   48.70   10.80 
  -5  -1 -14   46.20    9.60 
   5  -1  14   44.30   10.30 
  -5  -1 -14   66.69    9.20 
  -5   1 -14   51.49   11.60 
  -5   1 -14   49.10    9.00 
   5   1  14   53.89    8.50 
  -5   1 -14   55.49    9.00 
  -7  -1 -14   16.50    5.60 
   7  -1  14   13.60    7.00 
  -7  -1 -14   12.30    4.70 
  -7  -1 -14    3.60    5.10 
  -7   1 -14   14.00    4.80 
   7   1  14    2.00    4.20 
  -7   1 -14   13.60    6.30 
   9  -1  14   13.70    4.60 
  -9  -1 -14    3.70    5.50 
  -9  -1 -14    9.80    5.40 
  -9  -1 -14   22.20    7.90 
  -9   1 -14    7.50    5.40 
  -9   1 -14   12.50    5.00 
   9   1  14   12.40    4.50 
  11  -1  14   23.00    8.50 
 -11  -1 -14   25.50    8.30 
 -11  -1 -14   11.00    5.50 
 -11  -1 -14   16.00    6.40 
 -11   1 -14   16.70    8.20 
  11   1  14   10.40    7.00 
 -11   1 -14   16.90    6.20 
  13  -1  14    5.30    5.50 
 -13  -1 -14   -2.40    4.70 
 -13  -1 -14    7.90    6.70 
 -13   1 -14   18.80    9.60 
 -13   1 -14    7.00    5.30 
 -15  -1 -14    1.00    5.40 
 -15  -1 -14    3.80    6.00 
 -15   1 -14   10.30    6.10 
  28  -2 -14   13.30    8.10 
  28   2 -14   11.20    6.40 
  26  -2 -14   11.40    7.30 
  26   2 -14    6.10    6.00 
  24  -2 -14    4.40    5.20 
  24  -2 -14   -2.60    9.90 
 -24  -2  14   15.70    8.10 
  24   2 -14    7.00    5.20 
  24   2 -14   13.50    6.10 
  22  -2 -14   24.80   10.50 
  22  -2 -14   40.10    9.90 
 -22  -2  14   24.50    7.10 
  22   2 -14   18.60    6.20 
  22   2 -14   28.90    8.00 
 -20  -2  14    4.10    5.20 
  20  -2 -14    0.00    4.90 
  20  -2 -14   -2.00    3.30 
  20   2 -14    1.80    3.80 
  20   2 -14    4.90    4.30 
  18  -2 -14   73.09   11.40 
 -18  -2  14   91.89   12.40 
  18   2 -14   93.59   11.40 
 -18   2  14   56.59    8.70 
  18   2 -14   71.49   12.50 
  16  -2 -14   59.59    9.50 
  16  -2 -14   62.29    5.30 
 -16  -2  14   53.09    9.10 
 -16  -2  14   60.79    9.80 
 -16   2  14   59.79    5.60 
 -16   2  14   54.09    8.10 
  16   2 -14   54.39   11.80 
  16   2 -14   48.60    9.40 
 -14  -2  14   47.30    9.80 
  14  -2 -14   51.39    8.70 
  14  -2 -14   47.50    5.10 
 -14  -2  14   64.59    9.10 
  14   2 -14   59.09   10.30 
  14   2 -14   54.29    7.90 
 -14   2  14   40.40    5.10 
 -14   2  14   42.30    7.00 
 -12  -2  14   32.80    7.20 
  12  -2 -14   31.10    7.20 
  12  -2 -14   24.80    4.00 
 -12  -2  14   26.10    6.90 
  12   2 -14   21.30    5.70 
 -12   2  14   30.90    5.30 
 -12   2  14   29.00    4.40 
  12   2 -14   18.70    6.50 
  10  -2 -14   68.09    8.90 
  10  -2 -14   46.40    5.80 
 -10  -2  14   44.10    9.10 
 -10  -2  14   58.49    8.20 
 -10   2  14   50.29    8.70 
  10   2 -14   56.69    8.00 
  10   2 -14   47.70    8.60 
 -10   2  14   47.50    6.00 
  -8  -2  14    7.70    3.30 
   8  -2 -14    2.10    2.30 
   8  -2 -14    1.40    2.00 
  -8  -2  14    0.60    2.20 
  -8   2  14    4.90    2.60 
   8   2 -14    4.30    3.30 
   8   2 -14    2.10    2.80 
  -8   2  14    2.30    2.20 
   6  -2 -14    5.40    2.70 
   6  -2 -14   11.70    4.10 
   6  -2 -14   10.60    3.70 
  -6  -2  14   11.00    4.40 
  -6  -2  14    9.80    4.20 
  -6   2  14    8.00    2.60 
   6   2 -14    9.20    4.50 
  -6   2  14    9.80    3.40 
   6   2 -14    9.60    3.80 
  -4  -2  14   17.30    5.00 
  -4  -2  14    8.40    4.10 
   4  -2 -14   11.30    4.10 
   4  -2 -14    8.20    3.20 
   4  -2 -14    7.20    3.60 
   4   2 -14    6.10    4.10 
  -4   2  14    9.90    4.70 
   4   2 -14    7.80    3.90 
  -4   2  14    8.40    2.30 
   2  -2 -14   30.30    6.60 
  -2  -2  14   24.50    7.00 
   2  -2 -14   24.50    6.00 
  -2  -2  14   35.50    7.90 
   2  -2 -14   25.20    6.20 
   2   2 -14   24.80    7.50 
  -2   2  14   28.40    4.50 
   2   2 -14   21.30    5.50 
   0  -2 -14  408.26   27.60 
   0  -2 -14  351.66   27.40 
   0  -2  14  410.66   30.70 
   0  -2 -14  360.26   28.10 
   0  -2  14  357.36   29.90 
   0   2 -14  369.96   26.30 
   0   2 -14  414.26   31.80 
   0   2  14  379.26   25.20 
  -2  -2 -14  151.28   16.00 
  -2  -2 -14  184.18   16.00 
  -2  -2 -14  183.88   17.10 
   2  -2  14  150.08   17.50 
   2  -2  14  147.19   22.30 
  -2   2 -14  149.29   14.10 
   2   2  14  159.68   13.60 
  -2   2 -14  177.58   18.80 
  -4  -2 -14   47.90   10.50 
   4  -2  14   73.89   11.40 
   4  -2  14   61.89   10.70 
  -4  -2 -14   75.49   11.80 
  -4  -2 -14   44.40    9.10 
  -4   2 -14   65.49    8.60 
   4   2  14   64.19    8.30 
  -4   2 -14   62.09   12.90 
  -6  -2 -14    6.90    3.80 
   6  -2  14   10.20    4.60 
  -6  -2 -14   11.40    4.80 
  -6   2 -14   -2.30    4.00 
   6   2  14    3.00    3.20 
  -6   2 -14    6.00    3.80 
   8  -2  14   20.10    7.40 
  -8  -2 -14    0.80    4.40 
  -8  -2 -14    8.40    5.20 
  -8  -2 -14    3.60    4.20 
  -8   2 -14    4.20    3.70 
   8   2  14    2.90    4.10 
  10  -2  14   22.00    7.20 
 -10  -2 -14   34.10    9.80 
 -10  -2 -14   29.80    8.50 
 -10  -2 -14   25.00    8.50 
 -10   2 -14   24.40    9.40 
 -10   2 -14   16.00    6.10 
 -12  -2 -14    3.00    5.00 
  12  -2  14  -10.20    5.30 
 -12  -2 -14   -7.20    6.30 
 -12   2 -14   -3.10    5.70 
 -12   2 -14    2.90    4.40 
 -14  -2 -14   10.10    6.70 
 -14  -2 -14   10.90    7.70 
  14  -2  14   14.40    8.40 
 -14   2 -14    4.80    7.60 
  25  -3 -14   -1.20    5.40 
  25   3 -14    4.80    5.20 
  23  -3 -14    2.70    4.00 
  23   3 -14   -2.10    4.20 
  21  -3 -14    3.40    5.50 
  21  -3 -14   14.50    9.40 
 -21  -3  14    4.10    5.30 
  21   3 -14    1.80    4.00 
  21   3 -14    6.30    4.90 
 -19  -3  14   21.90    7.50 
  19  -3 -14    8.50    5.40 
  19  -3 -14   13.20    7.40 
  19   3 -14   16.00    5.80 
 -19   3  14    2.60    4.00 
  19   3 -14    9.00    4.20 
 -17  -3  14   71.59   10.40 
  17  -3 -14   82.09   13.20 
  17  -3 -14   66.49   10.40 
 -17  -3  14   46.60   11.10 
  17   3 -14   60.09    9.10 
  17   3 -14   39.80    9.50 
 -17   3  14   52.99    7.60 
 -15  -3  14   40.60   10.70 
 -15  -3  14   32.20    8.00 
 -15   3  14   43.50    5.90 
  15   3 -14   32.60    7.70 
  15   3 -14   29.60    7.80 
  13  -3 -14   16.90    3.70 
 -13  -3  14   15.20    5.70 
 -13  -3  14   19.20    6.50 
  13  -3 -14   10.00    4.40 
 -13   3  14   16.90    4.10 
  13   3 -14   21.30    6.30 
 -13   3  14   18.20    3.00 
  13   3 -14   12.50    5.00 
 -11  -3  14   24.30    7.00 
 -11  -3  14   10.50    5.00 
  11  -3 -14   12.00    3.60 
  11  -3 -14   15.00    4.70 
  11   3 -14   11.70    4.50 
  11   3 -14    7.00    4.30 
 -11   3  14   21.90    3.80 
   9  -3 -14    1.80    2.40 
   9  -3 -14    2.20    2.50 
  -9  -3  14   -0.10    2.40 
  -9  -3  14    0.00    3.60 
  -9   3  14    3.20    2.50 
   9   3 -14    6.80    3.50 
   9   3 -14    0.10    2.90 
   7  -3 -14   10.10    4.20 
   7  -3 -14   13.40    4.10 
  -7  -3  14   13.50    5.30 
  -7  -3  14   12.10    4.90 
   7   3 -14   11.60    5.10 
  -7   3  14   17.00    4.10 
   7   3 -14   20.50    5.60 
   5  -3 -14   44.40    6.70 
   5  -3 -14   53.29    7.40 
  -5  -3  14   37.10    8.30 
   5  -3 -14   45.20    6.70 
  -5  -3  14   37.80    8.80 
   5   3 -14   40.50    8.20 
   5   3 -14   56.49    9.90 
  -3  -3  14   40.30    8.70 
   3  -3 -14   62.49    7.50 
   3  -3 -14   37.90    8.50 
  -3  -3  14   35.80    9.20 
   3  -3 -14   41.50    6.60 
   3   3 -14   50.29    8.00 
   3   3 -14   40.90    9.40 
   1  -3 -14   31.30    8.20 
   1  -3 -14   53.59    7.20 
   1  -3 -14   47.20    7.30 
  -1  -3  14   42.60   10.00 
   1   3 -14   46.10   10.50 
   1   3 -14   47.90    7.50 
   1  -3  14   -1.10    4.10 
  -1  -3 -14    5.30    2.90 
  -1  -3 -14   -1.60    2.20 
  -1  -3 -14   -1.00    2.60 
   1  -3  14   -0.70    3.40 
  -1   3 -14    0.90    2.60 
  -3  -3 -14   12.90    4.80 
  -3  -3 -14   15.40    6.10 
  -3  -3 -14    9.50    4.10 
   3  -3  14   11.20    6.70 
   3  -3  14   10.80    5.70 
  -3   3 -14   10.90    5.80 
  -3   3 -14    6.70    3.60 
   5  -3  14    6.70    5.10 
  -5  -3 -14    7.90    4.30 
  -5  -3 -14    4.10    3.60 
  -5  -3 -14    7.90    3.90 
   5  -3  14   18.80    6.90 
  -5   3 -14    6.90    5.00 
   7  -3  14   24.40    9.20 
  -7  -3 -14   19.80    6.40 
  -7  -3 -14   28.70    8.10 
  -7  -3 -14   19.70    7.50 
  -7   3 -14   19.90    5.40 
  -7   3 -14   26.10    8.10 
  -9  -3 -14    9.10    4.20 
  -9  -3 -14   10.70    6.30 
  -9  -3 -14    8.50    6.10 
   9  -3  14   15.40    9.60 
  -9   3 -14   24.50    9.30 
  -9   3 -14   13.50    5.70 
  11  -3  14   -2.70    5.20 
 -11  -3 -14   -1.20    3.80 
 -11  -3 -14    7.60    3.80 
 -11   3 -14    0.80    3.60 
  22   4 -14    5.40    5.10 
  20  -4 -14    4.90    4.70 
 -20  -4  14    1.30    3.20 
  20   4 -14    4.40    4.20 
  18  -4 -14    5.30    3.50 
 -18  -4  14    1.40    3.90 
  18  -4 -14    8.60    7.40 
 -18  -4  14   -5.00    5.20 
  18   4 -14   -2.40    2.80 
 -16  -4  14    4.40    3.50 
  16  -4 -14    2.90    3.30 
 -16  -4  14   -1.20    3.90 
  16   4 -14    1.40    3.40 
  16   4 -14    5.90    4.40 
  14  -4 -14   -0.10    2.40 
 -14  -4  14    1.20    2.90 
  14   4 -14    2.50    3.90 
  14   4 -14   -1.50    3.10 
 -12  -4  14   -1.20    3.00 
 -12  -4  14    8.60    4.10 
  12  -4 -14    5.60    3.30 
  12  -4 -14   -1.60    2.70 
 -12   4  14   10.50    2.60 
  12   4 -14    5.70    3.80 
 -12   4  14    5.70    2.50 
  10  -4 -14   -0.90    3.20 
  10  -4 -14    3.20    2.90 
 -10  -4  14   -2.00    2.90 
 -10  -4  14   -3.00    3.30 
  10   4 -14   -3.70    3.40 
  10   4 -14   -2.80    2.70 
  -8  -4  14   10.40    4.80 
   8  -4 -14   16.20    4.30 
  -8  -4  14    6.50    4.70 
   8  -4 -14   18.30    5.40 
  -8   4  14   13.70    4.00 
   8   4 -14    5.10    4.00 
   8   4 -14   16.90    4.80 
   6  -4 -14    7.60    4.40 
  -6  -4  14    5.70    5.10 
  -6  -4  14    6.20    4.50 
   6  -4 -14    9.90    3.70 
   6   4 -14    2.40    3.70 
   6   4 -14    9.50    4.90 
  -4  -4  14    8.20    5.00 
  -4  -4  14    1.90    6.00 
   4  -4 -14   13.90    3.90 
   4  -4 -14   11.80    4.60 
   4  -4 -14    5.40    4.60 
   4   4 -14   17.20    5.60 
   4   4 -14    4.80    4.50 
  -2  -4  14   11.60    5.10 
   2  -4 -14    8.20    5.60 
  -2  -4  14    3.80    4.50 
   2  -4 -14    5.20    2.90 
   2   4 -14    1.60    3.20 
   2   4 -14   15.20    5.30 
   0  -4  14    4.00    5.80 
   0  -4 -14   15.40    4.30 
   0  -4 -14   10.60    4.20 
   0  -4  14    8.90    4.60 
   0  -4 -14    1.90    4.50 
   0   4 -14    9.70    4.30 
   0   4 -14    5.50    5.50 
   2  -4  14    7.20    6.60 
   2  -4  14    8.00    5.80 
  -2  -4 -14   11.30    6.30 
  -2  -4 -14    9.30    4.70 
  -2  -4 -14   17.50    5.30 
  -2   4 -14   19.20    7.20 
  -2   4 -14   17.80    5.20 
  -4  -4 -14    9.30    4.10 
   4  -4  14    0.20    7.00 
   4  -4  14    6.80    5.40 
  -4  -4 -14    5.90    3.50 
  -4  -4 -14    8.60    4.90 
  -4   4 -14    0.80    3.90 
  -4   4 -14   12.60    7.80 
   6  -4  14   -1.90    5.60 
  -6  -4 -14    8.60    5.50 
  -6  -4 -14    4.20    3.90 
  -6  -4 -14   -0.40    3.80 
  -6   4 -14    5.10    3.80 
   8  -4  14    2.00    6.70 
  -8  -4 -14    3.20    5.60 
  -8   4 -14    0.60    4.10 
 -17  -5  14    1.60    3.90 
  17  -5 -14   -1.50    4.60 
  17   5 -14    5.50    6.00 
  15  -5 -14  -11.30    5.70 
 -15  -5  14    1.00    4.20 
  15  -5 -14    3.80    4.10 
  15   5 -14   -9.20    6.00 
 -13  -5  14    3.00    2.90 
  13  -5 -14    0.70    2.80 
  13  -5 -14    3.20    4.80 
  13   5 -14    0.50    4.10 
 -11  -5  14    4.50    4.10 
  11  -5 -14   13.60    3.70 
 -11  -5  14    9.50    7.60 
  11   5 -14    5.80    4.70 
  -9  -5  14    6.90    4.60 
   9  -5 -14   -2.90    2.40 
   9  -5 -14   -4.20    3.80 
  -9   5  14   -0.10    2.70 
   9   5 -14   -0.20    3.50 
   7  -5 -14    1.00    2.60 
  -7  -5  14    6.00    3.60 
   7  -5 -14   -6.80    3.60 
  -7   5  14    2.90    3.30 
   7   5 -14   -0.70    3.20 
   5  -5 -14   10.60    5.40 
   5  -5 -14    3.50    3.10 
  -5  -5  14    8.90    4.60 
  -5  -5  14   21.90    8.30 
  -5   5  14   11.10    5.60 
   5   5 -14    9.90    4.60 
   3  -5 -14   11.30    5.50 
  -3  -5  14    0.60    3.40 
   3  -5 -14    7.20    2.90 
  -3   5  14    7.30    4.50 
   3   5 -14   12.20    4.20 
   1  -5 -14    2.20    4.70 
  -1  -5  14    1.40    3.90 
   1  -5 -14    3.70    3.30 
   1  -5 -14   -2.40    3.00 
   1   5 -14    5.80    3.70 
  -1   5  14   -0.10    4.10 
  -1  -5 -14   18.20    7.70 
  -1  -5 -14   17.40    5.20 
  -1  -5 -14   20.00    5.40 
   1  -5  14   20.70    7.90 
  -1   5 -14   19.10    6.10 
   1   5  14   20.90    7.90 
  -3  -5 -14    7.20    4.30 
  -3  -5 -14   21.20    8.10 
  -3  -5 -14   14.20    5.50 
   3  -5  14   13.10    6.60 
  -3   5 -14    6.50    4.60 
   3   5  14    7.20    5.20 
  -5  -5 -14   -2.60    5.00 
  28   0 -15   30.50    6.60 
  28   0 -15   23.70    7.60 
  26   0 -15   -4.60    3.70 
  26   0 -15    4.80    3.70 
  24   0 -15    1.90    3.10 
  24   0 -15    7.60    4.80 
  22   0 -15    2.40    2.70 
  20   0 -15   97.39    9.50 
  20   0 -15   98.29   13.90 
 -20   0  15   92.29   10.50 
  18   0 -15    8.20    3.30 
 -18   0  15    3.20    2.80 
  18   0 -15    2.00    4.40 
  16   0 -15  109.59   10.60 
  16   0 -15  132.49   14.60 
 -16   0  15  128.59   12.10 
 -16   0  15  116.39   13.50 
 -16   0  15  141.19   14.50 
  14   0 -15   34.70    5.80 
 -14   0  15   38.70    7.00 
 -14   0  15   43.40    7.60 
  14   0 -15   54.79    8.30 
 -14   0  15   57.19    8.50 
  12   0 -15  206.78   18.70 
 -12   0  15  163.78   14.70 
  12   0 -15  174.48   14.10 
 -12   0  15  182.68   16.90 
 -12   0  15  203.48   17.10 
  10   0 -15   36.90    5.40 
 -10   0  15   37.30    6.50 
  10   0 -15   28.80    7.10 
 -10   0  15   34.50    7.60 
 -10   0  15   41.60    6.90 
  -8   0  15   18.70    5.40 
   8   0 -15   15.10    4.00 
  -8   0  15   17.60    4.40 
  -8   0  15   21.40    5.40 
   8   0 -15   30.00    7.50 
   8   0 -15   20.60    5.70 
  -6   0  15   37.40    6.50 
   6   0 -15   34.90    7.50 
  -6   0  15   20.00    5.20 
  -6   0  15   23.20    5.90 
   6   0 -15   27.20    5.20 
   6   0 -15   21.70    5.50 
   4   0 -15    7.70    3.50 
   4   0 -15    6.30    4.00 
   4   0 -15    2.90    4.10 
  -4   0  15    8.30    4.00 
  -4   0  15   10.10    4.00 
   2   0 -15  148.49   16.00 
   2   0 -15  173.48   15.70 
  -2   0  15  158.28   15.50 
   2   0 -15  142.69   13.20 
   0   0 -15   87.09   10.20 
   0   0 -15   99.99   12.70 
   0   0  15  102.29   12.00 
   0   0 -15  103.19   11.90 
  -2   0 -15   27.80    8.00 
  -2   0 -15   28.60    6.50 
  -2   0 -15   28.80    7.20 
   2   0  15   22.20    6.50 
   4   0  15  106.39   13.80 
  -4   0 -15   96.69   12.80 
  -4   0 -15  107.79   14.30 
  -4   0 -15  139.19   13.70 
   6   0  15   18.20    6.60 
  -6   0 -15   24.80    7.20 
  -6   0 -15   27.40    8.90 
  -6   0 -15   18.90    6.70 
  -8   0 -15    5.10    5.90 
  -8   0 -15   -3.50    4.80 
  -8   0 -15    4.10    4.00 
   8   0  15    3.20    4.00 
 -10   0 -15    8.30    6.30 
 -10   0 -15    6.10    6.90 
  10   0  15   -4.30    4.60 
 -10   0 -15    5.60    3.90 
 -12   0 -15    4.80    5.40 
 -12   0 -15    1.10    6.00 
 -14   0 -15   -8.80    7.40 
 -14   0 -15    0.00    6.80 
  29  -1 -15   13.60    8.70 
  29   1 -15    8.50    6.10 
  27  -1 -15    8.50    3.60 
  27  -1 -15   12.00    8.20 
  27   1 -15   14.00    6.30 
  27   1 -15    4.90    6.90 
  25  -1 -15   14.00    7.30 
  25  -1 -15    8.60    3.30 
  25   1 -15    3.60    4.90 
  25   1 -15    4.80    6.10 
  23  -1 -15   20.00    3.60 
  23  -1 -15   23.90    7.40 
  23  -1 -15   32.00    6.80 
  23   1 -15   15.90    5.80 
  21  -1 -15   30.40    8.40 
  21  -1 -15   23.60    9.10 
  21  -1 -15   20.20    3.80 
 -21  -1  15   16.20    6.90 
 -21   1  15   29.20    5.30 
  21   1 -15   21.60    5.80 
  21   1 -15   32.50    8.60 
  19  -1 -15   94.89   12.60 
  19  -1 -15   83.69    7.60 
 -19  -1  15  106.29   12.60 
  19   1 -15   82.09    9.90 
  19   1 -15   73.99   11.50 
 -19   1  15   98.59    9.20 
 -17  -1  15   55.39    9.00 
  17  -1 -15   59.89   12.00 
  17  -1 -15   64.89    6.50 
 -17  -1  15   74.39   17.50 
  17   1 -15   80.79    9.10 
 -17   1  15   51.29    8.60 
  17   1 -15   70.99   10.50 
 -17   1  15   56.19    6.90 
  15  -1 -15  105.09   12.90 
  15  -1 -15  106.29    8.80 
 -15  -1  15   88.29   11.90 
 -15  -1  15  104.89   12.40 
 -15   1  15   90.59    9.40 
  15   1 -15  122.29   14.00 
  15   1 -15   96.49   10.40 
  13  -1 -15   62.69    9.40 
 -13  -1  15   55.79    8.80 
 -13  -1  15   51.69    8.50 
  13  -1 -15   58.69    6.10 
  13   1 -15   71.69    8.80 
  13   1 -15   61.19    9.50 
 -13   1  15   72.79    7.70 
 -13   1  15   43.80    9.10 
  11  -1 -15   79.59   10.00 
  11  -1 -15   69.19    6.90 
 -11  -1  15   80.89   10.20 
 -11  -1  15   63.49    9.30 
 -11   1  15   64.59    7.50 
  11   1 -15   71.59    8.30 
 -11   1  15   72.49    9.20 
  11   1 -15   70.99   10.20 
  -9  -1  15   75.69    9.70 
   9  -1 -15   59.39    6.60 
  -9  -1  15   62.79    9.10 
   9  -1 -15   62.49    8.60 
   9   1 -15   47.80    8.50 
  -9   1  15   50.49    7.00 
  -9   1  15   55.29    8.00 
   9   1 -15   69.59    7.90 
   7  -1 -15   28.10    7.00 
   7  -1 -15   28.70    7.30 
   7  -1 -15   31.30    4.70 
  -7  -1  15   30.40    7.60 
  -7  -1  15   31.00    6.80 
   7   1 -15   29.60    6.10 
  -7   1  15   32.80    6.60 
   7   1 -15   52.69    8.20 
   7   1 -15   30.70    7.30 
  -7   1  15   27.90    5.30 
  -5  -1  15  114.49   13.40 
   5  -1 -15  138.09   13.40 
   5  -1 -15  135.99   11.50 
  -5  -1  15  149.19   14.20 
   5  -1 -15  110.49   12.60 
   5   1 -15  114.69   13.50 
   5   1 -15  132.09   14.10 
  -5   1  15  100.69   11.30 
   5   1 -15  117.59   11.40 
  -5   1  15   90.49   12.90 
  -3  -1  15  106.19   13.10 
   3  -1 -15   87.19    9.60 
   3  -1 -15   96.49   11.60 
   3  -1 -15  110.09   11.60 
  -3  -1  15   97.49   11.90 
  -3   1  15   95.19   10.50 
   3   1 -15   87.79    9.80 
   3   1 -15  105.89   12.30 
   3   1 -15  102.29   12.80 
  -1  -1  15   -4.00    3.20 
   1  -1 -15   -0.20    2.90 
   1  -1 -15    1.40    2.40 
  -1  -1  15   -0.70    2.40 
   1  -1 -15   -0.40    1.90 
   1   1 -15    1.50    2.10 
   1   1 -15    6.90    3.30 
  -1   1  15    5.40    3.00 
   1   1 -15   -3.00    3.00 
  -1  -1 -15   89.09   11.90 
  -1  -1 -15   88.59   10.80 
   1  -1  15   87.49   12.50 
  -1  -1 -15  105.19   11.50 
  -1   1 -15   73.39    9.70 
   1   1  15  106.99   11.30 
  -1   1 -15   98.49   13.10 
  -1   1 -15  105.09   13.50 
  -3  -1 -15    3.20    3.10 
  -3  -1 -15    6.10    3.60 
  -3  -1 -15   -1.00    2.70 
   3  -1  15    2.50    3.70 
  -3   1 -15    4.50    3.10 
   3   1  15    1.30    2.40 
  -3   1 -15    9.10    4.70 
  -5  -1 -15   27.10    6.30 
   5  -1  15   37.60    8.60 
  -5  -1 -15   29.40    8.30 
  -5   1 -15   28.60    9.30 
  -5   1 -15   22.00    7.50 
   5   1  15   33.40    6.90 
  -5   1 -15   31.10    7.10 
  -7  -1 -15    6.70    4.20 
   7  -1  15    9.60    5.80 
  -7  -1 -15   11.50    6.70 
  -7  -1 -15    8.00    5.30 
   7   1  15    2.30    4.10 
  -7   1 -15    7.10    4.90 
  -7   1 -15    4.00    3.50 
  -9  -1 -15    8.60    5.00 
   9  -1  15    7.80    4.80 
  -9  -1 -15    6.80    5.50 
  -9  -1 -15   -4.30    4.50 
  -9   1 -15    2.30    4.40 
   9   1  15    0.70    4.00 
  -9   1 -15    3.10    4.20 
  11  -1  15    8.80    6.40 
 -11  -1 -15    7.40    6.30 
 -11   1 -15   13.60    6.30 
 -11   1 -15    6.80    7.00 
 -13  -1 -15    2.10    4.10 
 -13  -1 -15    1.20    5.60 
 -13   1 -15    2.60    4.70 
 -13   1 -15   -1.50    7.70 
  28  -2 -15   20.10   10.10 
  28   2 -15   21.90    7.20 
  26  -2 -15   11.60    8.50 
  26   2 -15   18.60    6.80 
 -24  -2  15   -8.80    6.00 
  24  -2 -15   -1.40    4.20 
  24  -2 -15   -0.30   10.00 
  24   2 -15    7.00    5.30 
  22  -2 -15   19.50    8.40 
  22  -2 -15   13.50   10.00 
 -22  -2  15   14.90    7.50 
  22   2 -15    1.50    4.90 
  22   2 -15    6.30    5.20 
  20  -2 -15   -6.10    6.00 
  20  -2 -15   -0.70    3.70 
 -20  -2  15    6.50    4.90 
  20   2 -15    1.20    5.20 
  20   2 -15   -4.00    4.10 
 -20   2  15   -2.70    2.20 
  18  -2 -15    9.40    5.20 
 -18  -2  15    5.90    5.20 
 -18  -2  15    9.00    3.80 
 -18   2  15    1.80    2.70 
  18   2 -15   15.90    5.30 
  18   2 -15    3.80    4.30 
 -16  -2  15   57.69    9.70 
  16  -2 -15   74.99   10.60 
  16  -2 -15   72.59    6.40 
 -16  -2  15   76.39   10.90 
 -16   2  15   74.89    6.80 
  16   2 -15   60.79   10.20 
 -16   2  15   62.59    8.80 
  16   2 -15   76.49   10.00 
 -14  -2  15   71.79   10.40 
 -14  -2  15   80.19   10.90 
  14  -2 -15   79.39   10.70 
  14  -2 -15   74.99    6.90 
  14   2 -15   83.19   11.30 
  14   2 -15   83.59   10.20 
 -14   2  15   83.99    7.40 
 -14   2  15   62.29    8.60 
  12  -2 -15  329.87   21.30 
 -12  -2  15  300.27   26.00 
 -12  -2  15  371.86   27.10 
  12  -2 -15  323.77   25.80 
  12   2 -15  320.07   26.90 
 -12   2  15  348.17   24.10 
  12   2 -15  321.37   24.40 
 -12   2  15  329.47   21.40 
 -10  -2  15   30.20    7.40 
  10  -2 -15   34.10    5.80 
  10  -2 -15   54.19    8.30 
 -10   2  15   31.00    5.40 
  10   2 -15   44.10    7.70 
  10   2 -15   25.30    6.30 
  -8  -2  15    4.00    2.50 
   8  -2 -15    3.30    2.70 
   8  -2 -15    3.90    2.70 
   8  -2 -15   -1.90    1.40 
  -8  -2  15   -0.40    2.90 
  -8   2  15    2.70    2.30 
   8   2 -15   -1.40    2.30 
  -8   2  15    0.60    2.50 
   8   2 -15    0.40    2.70 
   6  -2 -15   34.10    7.50 
  -6  -2  15   30.90    7.00 
  -6  -2  15   26.40    7.00 
   6  -2 -15   28.50    6.00 
   6  -2 -15   27.50    6.70 
  -6   2  15   24.40    5.40 
  -6   2  15   28.10    4.70 
   6   2 -15   26.70    5.90 
   6   2 -15   21.20    5.90 
  -4  -2  15   78.89   11.40 
   4  -2 -15  103.99   10.70 
   4  -2 -15   76.69    9.30 
   4  -2 -15   72.19   10.10 
   4   2 -15   78.09    9.60 
  -4   2  15   88.69    8.40 
   4   2 -15   74.69   11.90 
   2  -2 -15   14.50    5.00 
   2  -2 -15   10.20    4.60 
   2  -2 -15   24.40    5.70 
  -2  -2  15   13.90    5.40 
  -2  -2  15   10.40    5.10 
   2   2 -15   16.30    4.70 
   2   2 -15   16.60    6.80 
  -2   2  15   11.80    3.80 
   0  -2 -15  150.78   14.90 
   0  -2 -15  136.09   15.10 
   0  -2  15  131.89   16.10 
   0  -2 -15  150.28   14.30 
   0   2  15  146.59   12.60 
   0   2 -15  126.59   13.00 
   0   2 -15  154.48   17.30 
  -2  -2 -15   60.29    8.20 
   2  -2  15   48.90   11.00 
   2  -2  15   66.39   11.00 
  -2  -2 -15   41.10    9.30 
  -2  -2 -15   47.00    9.60 
   2   2  15   62.49    7.70 
  -2   2 -15   53.19    7.80 
  -2   2 -15   44.30   10.10 
  -4  -2 -15   31.50    8.40 
  -4  -2 -15   31.50    7.50 
   4  -2  15   21.10    7.90 
  -4   2 -15   27.80    6.60 
   4   2  15   29.60    6.50 
  -4   2 -15   36.60    9.80 
  -6  -2 -15   -1.40    2.80 
   6  -2  15   11.40    4.40 
  -6  -2 -15    4.20    3.70 
  -6  -2 -15    7.70    4.60 
   6   2  15    5.80    3.60 
  -6   2 -15    3.80    3.50 
  -6   2 -15   16.00    6.10 
  -8  -2 -15   -3.80    4.80 
   8  -2  15    4.60    4.60 
  -8  -2 -15    6.20    5.00 
  -8  -2 -15    3.30    3.50 
  -8   2 -15    4.80    3.80 
   8   2  15    2.30    4.90 
  -8   2 -15    2.90    6.30 
 -10  -2 -15   36.00   10.70 
  10  -2  15   36.00   10.40 
 -10  -2 -15   36.90   11.50 
 -10   2 -15   27.80   10.90 
 -10   2 -15   42.60    9.20 
 -12  -2 -15   25.50   14.20 
 -12  -2 -15   22.90    8.80 
 -12   2 -15   22.70   10.30 
 -12   2 -15   11.90    5.90 
  25  -3 -15    4.50    5.70 
  25   3 -15    6.70    4.70 
  23  -3 -15   16.50    6.50 
  23   3 -15   10.70    5.90 
 -21  -3  15   11.20    6.50 
  21  -3 -15   10.60    9.20 
  21  -3 -15   16.80    6.70 
  21   3 -15   15.80    7.40 
 -21   3  15   13.10    6.10 
  19  -3 -15   15.70    6.30 
  19  -3 -15   15.80    8.60 
 -19  -3  15   17.80    6.90 
 -19  -3  15   20.60    5.90 
 -19   3  15   15.50    4.70 
  19   3 -15   17.50    6.30 
  19   3 -15   12.10    5.20 
 -17  -3  15   53.19   16.70 
 -17  -3  15   83.79   11.40 
  17  -3 -15   64.49   10.20 
  17   3 -15   72.89   10.70 
  17   3 -15   66.89   10.30 
 -17   3  15   51.49    7.90 
 -15  -3  15   26.90    7.70 
 -15  -3  15   51.39    8.70 
  15  -3 -15   33.70    8.10 
  15   3 -15   35.60    8.10 
 -15   3  15   25.30    5.70 
  15   3 -15   41.30    8.40 
  13  -3 -15   62.99   15.70 
  13  -3 -15   88.79    8.00 
 -13  -3  15   66.79   10.40 
 -13  -3  15   57.79    9.80 
  13   3 -15   70.59   10.10 
 -13   3  15   77.69    6.80 
 -13   3  15   55.09    7.60 
 -11  -3  15  101.39   12.20 
  11  -3 -15   90.59    8.90 
  11  -3 -15   86.39   10.80 
 -11  -3  15   75.59   11.20 
  11   3 -15   83.69   11.90 
 -11   3  15   79.99    8.00 
  11   3 -15   73.39   10.50 
   9  -3 -15   14.50    4.60 
   9  -3 -15   12.70    4.30 
  -9  -3  15   16.10    5.20 
  -9  -3  15   13.50    5.40 
   9   3 -15   12.70    5.30 
   9   3 -15    8.90    4.10 
  -9   3  15   12.20    3.50 
   7  -3 -15    0.50    2.70 
  -7  -3  15    4.90    3.50 
  -7  -3  15   -1.00    2.50 
   7  -3 -15    6.00    2.90 
   7   3 -15    0.60    3.50 
   7   3 -15    0.20    2.70 
   5  -3 -15    7.80    3.90 
  -5  -3  15    8.60    4.60 
   5  -3 -15    5.30    3.00 
  -5  -3  15    6.10    3.90 
   5   3 -15    7.80    4.90 
   5   3 -15   10.10    4.40 
  -3  -3  15   30.10    8.20 
   3  -3 -15   18.50    5.50 
   3  -3 -15   31.10    6.50 
   3  -3 -15   30.30    7.60 
  -3  -3  15   35.40    8.60 
   3   3 -15   29.10    8.00 
   3   3 -15   33.50    7.10 
  -1  -3  15   -1.40    3.30 
   1  -3 -15    3.10    3.20 
   1  -3 -15    4.50    3.10 
   1  -3 -15    1.10    3.80 
  -1  -3  15    5.90    5.20 
   1   3 -15   -0.80    4.70 
   1   3 -15    2.10    3.40 
  -1  -3 -15   63.89    8.60 
  -1  -3 -15   52.69   11.70 
  -1  -3 -15   54.09    8.90 
   1  -3  15   53.49   12.10 
   1  -3  15   69.09   11.90 
  -1   3 -15   86.99   11.80 
  -1   3 -15   53.09   11.60 
  -3  -3 -15   11.10    4.90 
   3  -3  15    2.50    7.00 
   3  -3  15    8.70    5.20 
  -3  -3 -15    5.30    3.90 
  -3  -3 -15   12.40    4.60 
  -3   3 -15    8.00    7.30 
  -3   3 -15    6.20    4.00 
   5  -3  15   15.80    7.70 
  -5  -3 -15   19.40    6.10 
  -5  -3 -15   19.30    6.50 
  -5  -3 -15   12.30    5.80 
  -5   3 -15   11.60    6.30 
  -5   3 -15   17.00    5.00 
  -7  -3 -15    1.10    5.20 
  -7  -3 -15   13.60    5.80 
   7  -3  15    3.40    6.60 
  -7  -3 -15    9.60    5.00 
  -7   3 -15   11.10    6.30 
  -7   3 -15    7.70    3.70 
  -9  -3 -15   33.60   11.30 
  -9  -3 -15   30.90   15.10 
   9  -3  15   30.50   10.00 
  -9   3 -15   12.90   14.30 
  -9   3 -15   22.30    6.50 
 -11  -3 -15    7.70    5.00 
 -11  -3 -15    0.30    4.80 
  11  -3  15    3.40    6.70 
 -11   3 -15    1.10    3.90 
  22  -4 -15    6.80    5.90 
  22   4 -15    1.00    4.10 
  20  -4 -15   -1.80    4.70 
 -20  -4  15    6.00    4.90 
  20   4 -15   12.80    4.40 
  18  -4 -15    1.70    7.40 
 -18  -4  15    2.70    3.90 
 -18  -4  15   -2.50    5.50 
  18  -4 -15    5.30    4.20 
 -16  -4  15   20.00    7.10 
  16  -4 -15   32.70    9.60 
  16  -4 -15   19.60    6.20 
 -16  -4  15   19.80    7.70 
  16   4 -15   23.60    7.60 
  16   4 -15   36.00    8.50 
  14  -4 -15    5.10    3.30 
 -14  -4  15   12.10    4.50 
 -14  -4  15    1.20    2.80 
  14   4 -15    2.50    4.90 
  12  -4 -15   12.30    3.50 
 -12  -4  15    1.20    2.90 
 -12  -4  15    4.80    4.50 
  12  -4 -15    0.60    2.70 
 -12   4  15   -3.90    2.20 
  12   4 -15   -1.60    3.40 
  12   4 -15    1.60    3.40 
 -10  -4  15    0.80    3.40 
 -10  -4  15   14.90    5.30 
  10  -4 -15   -5.10    3.60 
  10  -4 -15    5.70    4.10 
  10   4 -15   12.80    5.10 
  10   4 -15    4.70    4.00 
 -10   4  15   16.30    4.00 
   8  -4 -15   -1.60    3.30 
  -8  -4  15    6.30    4.40 
   8  -4 -15    6.30    3.40 
  -8  -4  15   17.80    5.50 
   8   4 -15    9.50    5.10 
   8   4 -15   10.40    5.50 
   6  -4 -15   47.80    9.10 
  -6  -4  15   22.40    8.00 
   6  -4 -15   24.40    5.70 
   6   4 -15   19.10    6.00 
   6   4 -15   30.60    7.20 
  -4  -4  15    3.80    3.90 
   4  -4 -15    3.50    4.50 
   4  -4 -15    1.70    3.50 
   4  -4 -15    7.00    3.40 
  -4  -4  15   19.50    6.50 
   4   4 -15    3.10    3.80 
   4   4 -15    1.50    4.60 
  -2  -4  15    4.70    4.10 
  -2  -4  15    8.70    6.00 
   2  -4 -15    6.20    3.80 
   2  -4 -15   12.20    3.90 
   2   4 -15    2.60    3.60 
   2   4 -15    6.00    5.10 
   0  -4 -15    5.50    4.20 
   0  -4 -15    6.50    4.60 
   0  -4  15   15.90    8.20 
   0  -4  15    6.60    5.20 
   0  -4 -15   10.30    4.00 
   0   4 -15    9.40    4.30 
   0   4 -15   17.60    6.20 
  -2  -4 -15   12.70    4.50 
   2  -4  15   15.50    9.20 
  -2  -4 -15   18.00    7.40
[truncated: 114,168 more chars]
